# Supplementary material for: Different Genes Interact with Particulate Matter and Tobacco Smoke Exposure in Affecting Lung Function Decline in the General Population
Source: PLoS One. 2012 Jul 6;7(7):e40175. doi: 10.1371/journal.pone.0040175 (PMC3391223; doi:10.1371/journal.pone.0040175)
Supplement: Data S1 — Outcome and exposure specific regression results of all 12679 SNPs. Effect estimates are derived from multiple linear regression models specifying SNP main effects, interval PM10 and packyears exposure (centered to the median) and an interaction between SNP and either PM10 or packyears exposure. An additive genetic model was assumed. Adjustments were made for sex, age and height at follow-up, packyears smoked up to baseline, population ancestry, and study area. Beta-estimates are in units of milliliters for FEV1, percentages for FEV1/FVC, and milliliters per second for FEF25–75, Betas represent declines per effect allele and/or for an exposure contrast of one interquartile range (IQR) over 11 years. All estimates are taken from the same interaction model. Positive values mean that the respective decline is attenuated, opposed to acceleration with negative values. Rows are sorted according to chromosome and position. All1: allele 1 (effect allele), All2: allele 2 (baseline allele); FreqAll1: frequency of allele 1, MAF: minor allele frequency. n: number of observations in the model. Beta_int/se_int/p_int: beta estimate/standard error/p-value of the SNP*environment interaction term. (XLS) [file pone.0040175.s011.xls]

## Sheet: Est_FEV1FVCdecl_intPM10
Results interaction testing of SNP*interval PM10 exposure on FEV1/FVC decline
chrom	gene	position	SNP	All1	All2	FreqAll1	MAF	n	beta_snp_add	se_snp_add	p_snp_add	beta_pm10_kum	se_pm10_kum	p_pm10_kum	beta_int	se_int	p_int
chr1	AGT	228884928	rs3789651	A	G	0.3183	0.3183	650	-0.00035544	0.280147	0.998988	-0.265588	0.674711	0.693853	-0.384644	0.309163	0.213446
chr1	AGT	228885248	rs3789653	A	G	0.3186	0.3186	650	0.00446462	0.278605	0.987214	-0.268488	0.674724	0.690687	-0.380611	0.307481	0.215776
chr1	AGT	228885472	rs2479131	G	T	0.5654	0.4346	650	0.0504915	0.253238	0.841963	-0.384103	0.708053	0.587489	-0.126732	0.258802	0.624356
chr1	AGT	228886640	rs2479132	A	G	0.5688	0.4312	650	0.111496	0.253114	0.659577	-0.358933	0.710217	0.613288	-0.153051	0.260632	0.557048
chr1	AGT	228887200	rs2296796	A	G	0.073	0.073	650	0.228053	0.489488	0.641286	-0.473204	0.664351	0.476291	-0.536998	0.434277	0.216261
chr1	AGT	228887232	rs2296797	G	T	0.7975	0.2025	650	0.0218319	0.323711	0.946229	-0.29542	0.841855	0.725652	-0.149872	0.336551	0.656091
chr1	AGT	228887248	rs2296798	A	G	0.3183	0.3183	650	0.0149515	0.274266	0.956525	-0.275863	0.674299	0.682458	-0.372643	0.302535	0.218048
chr1	AGT	228888112	rs2296799	C	T	0.196	0.196	650	0.101029	0.372843	0.786415	-0.292344	0.682917	0.668592	-0.470817	0.374928	0.209205
chr1	AGT	228888384	rs11122571	C	T	0.3169	0.3169	650	0.0154934	0.273551	0.954834	-0.276981	0.673875	0.681052	-0.373045	0.301704	0.216287
chr1	AGT	228889232	rs1536591	A	G	0.7519	0.2481	650	-0.0391696	0.295574	0.894573	-0.168145	0.809482	0.835448	-0.241348	0.311921	0.43908
chr1	AGT	228889520	rs2493147	C	T	0.9187	0.0813	650	-0.251449	0.599776	0.675042	-1.65787	1.38408	0.230989	0.616264	0.656397	0.347804
chr1	AGT	228889664	rs1536590	C	T	0.2484	0.2484	650	0.0310112	0.295616	0.916452	-0.654557	0.674926	0.332136	0.249127	0.31258	0.425451
chr1	AGT	228891200	rs16852311	C	G	0.1295	0.1295	650	-0.130154	0.384525	0.735002	-0.704463	0.661872	0.28717	0.518424	0.376478	0.168501
chr1	AGT	228891248	rs2479136	A	G	0.7514	0.2486	650	-0.0232406	0.295564	0.937326	-0.144868	0.810279	0.858104	-0.256633	0.31315	0.412489
chr1	AGT	228892048	rs11122572	G	T	0.0933	0.0933	650	0.380133	0.454668	0.403117	-0.573184	0.670943	0.39294	-0.00210932	0.404098	0.995835
chr1	AGT	228895056	rs1410142	A	G	0.7965	0.2035	650	0.0233994	0.322021	0.942073	-0.297363	0.840053	0.723353	-0.149113	0.335757	0.656962
chr1	AGT	228895488	rs3789662	A	G	0.7971	0.2029	650	0.029473	0.321259	0.926903	-0.295997	0.839586	0.724425	-0.149629	0.334891	0.655021
chr1	AGT	228895760	rs1051038	A	G	0.7964	0.2036	650	0.0281382	0.322078	0.930382	-0.285102	0.84092	0.734582	-0.156728	0.336583	0.64147
chr1	AGT	228896464	rs12723373	A	G	0.1449	0.1449	650	0.125648	0.438161	0.774294	-0.278609	0.672779	0.678789	-0.802135	0.494565	0.104824
chr1	AGT	228897680	rs12059975	A	G	0.1223	0.1223	650	-0.0860662	0.373246	0.817635	-0.522515	0.660724	0.429048	-0.0678795	0.468092	0.884701
chr1	AGT	228902688	rs4846866	C	T	0.0754	0.0754	650	0.129117	0.485909	0.790453	-0.540106	0.670313	0.420386	0.00388156	0.467144	0.99337
chr1	AGT	228903328	rs7536290	A	G	0.8484	0.1516	650	-0.0662458	0.364885	0.855934	0.207479	0.871815	0.811893	-0.463447	0.354667	0.191312
chr1	AGT	228903408	rs16852352	G	T	0.0739	0.0739	650	0.182593	0.494061	0.711699	-0.554931	0.669687	0.407307	0.0593446	0.471765	0.899896
chr1	AGT	228903664	rs943580	A	G	0.5803	0.4197	650	-0.0434698	0.262359	0.868402	-0.309924	0.736877	0.674053	-0.189792	0.275634	0.491096
chr1	AGT	228904064	rs10864770	A	G	0.074	0.074	650	0.184242	0.493691	0.709005	-0.555903	0.669775	0.406547	0.0630933	0.471679	0.89359
chr1	AGT	228904288	rs10864771	G	T	0.074	0.074	650	0.185431	0.493494	0.707102	-0.556312	0.669789	0.406212	0.0643113	0.471322	0.891467
chr1	AGT	228904432	rs11122574	C	T	0.9452	0.0548	650	0.111334	0.547653	0.838906	-1.92357	1.23116	0.118192	0.72468	0.545432	0.183969
chr1	AGT	228904960	rs7079	G	T	0.6676	0.3324	650	0.131202	0.274885	0.63315	-0.594767	0.793019	0.453253	0.0588534	0.318235	0.853279
chr1	AGT	228906720	rs1926723	C	T	0.0743	0.0743	650	0.172949	0.492559	0.725496	-0.550548	0.669849	0.411134	0.0374447	0.470659	0.936589
chr1	AGT	228906816	rs1926722	A	C	0.0743	0.0743	650	0.171405	0.492378	0.727753	-0.549311	0.669852	0.412189	0.0313244	0.470661	0.946937
chr1	AGT	228906896	rs11122575	A	G	0.9257	0.0743	650	-0.169928	0.492217	0.729922	-0.498629	1.0601	0.638096	-0.0246725	0.470628	0.95819
chr1	AGT	228908128	rs2478523	A	G	0.6565	0.3435	650	-0.00379208	0.280449	0.989212	-0.213421	0.769643	0.781551	-0.23331	0.276702	0.399128
chr1	AGT	228909120	rs11568056	C	T	0.923	0.077	650	-0.162182	0.487034	0.739135	-0.443558	1.05133	0.673096	-0.0547156	0.463943	0.906118
chr1	AGT	228910176	rs2493132	C	T	0.3044	0.3044	650	0.173488	0.280987	0.536955	-0.738175	0.681986	0.279079	0.274001	0.29885	0.35922
chr1	AGT	228910336	rs3789670	C	T	0.8829	0.1171	650	0.173332	0.383819	0.651558	-1.00389	1.11082	0.366137	0.247707	0.474213	0.601425
chr1	AGT	228910752	rs2478545	A	G	0.2231	0.2231	650	0.153049	0.309213	0.620626	-0.641108	0.668832	0.337786	0.227083	0.295462	0.442149
chr1	AGT	228910816	rs2478544	C	G	0.8207	0.1793	650	0.0366213	0.339831	0.914184	0.0375378	0.870814	0.965616	-0.336815	0.320937	0.29396
chr1	AGT	228910896	rs2493133	C	T	0.4223	0.4223	650	0.103516	0.255297	0.68513	-0.672584	0.693831	0.332357	0.171258	0.27646	0.535609
chr1	AGT	228910928	rs2478543	C	T	0.4223	0.4223	650	0.100897	0.254889	0.692218	-0.674229	0.694119	0.331377	0.172668	0.276527	0.532354
chr1	AGT	228911392	rs2478539	G	T	0.5776	0.4224	650	-0.0956934	0.253918	0.706272	-0.327613	0.737864	0.657041	-0.174545	0.276094	0.527259
chr1	AGT	228911616	rs6687360	C	T	0.6396	0.3604	650	-0.104304	0.259308	0.687508	-0.495798	0.766406	0.517689	-0.0226808	0.290366	0.93774
chr1	AGT	228912416	rs699	A	G	0.5776	0.4224	650	-0.0873289	0.252107	0.729045	-0.326436	0.735764	0.657282	-0.176651	0.27413	0.519312
chr1	AGT	228912608	rs4762	A	G	0.1196	0.1196	650	-0.122033	0.400984	0.760874	-0.55341	0.663937	0.404547	0.0972034	0.405172	0.810403
chr1	AGT	228913296	rs11122576	C	T	0.0813	0.0813	650	0.23348	0.47171	0.620625	-0.585624	0.666125	0.37932	0.193333	0.451958	0.668821
chr1	AGT	228913872	rs11568028	C	T	0.9187	0.0813	650	-0.23674	0.47246	0.616315	-0.202133	1.03893	0.845738	-0.191714	0.452233	0.671618
chr1	AGT	228914176	rs11122577	A	C	0.1627	0.1627	650	0.129435	0.349905	0.711446	-0.523414	0.670711	0.435163	0.0018198	0.34527	0.995795
chr1	AGT	228915328	rs2004776	C	T	0.7624	0.2376	650	-0.216612	0.286537	0.44967	-0.625621	0.789884	0.428336	0.0594709	0.294526	0.839979
chr1	AGT	228915456	rs3889728	C	T	0.7646	0.2354	650	-0.158922	0.3086	0.606569	-0.413738	0.81435	0.611412	-0.0872858	0.331602	0.792377
chr1	AGT	228915712	rs1078499	A	G	0.7718	0.2282	650	-0.0798093	0.306539	0.794589	-0.194182	0.798572	0.807881	-0.224215	0.293009	0.444143
chr1	AGT	228915808	rs7539020	C	T	0.6397	0.3603	650	-0.109867	0.258033	0.670263	-0.508299	0.764954	0.506381	-0.0129608	0.288471	0.964164
chr1	AGT	228915984	rs2493134	C	T	0.4231	0.4231	650	0.0936906	0.25247	0.710566	-0.676301	0.69518	0.330632	0.172372	0.274457	0.529975
chr1	AGT	228916112	rs3789678	C	T	0.8833	0.1167	650	0.105277	0.376353	0.779685	-0.776895	1.06124	0.46413	0.130357	0.443178	0.76865
chr1	AGT	228916320	rs3789679	A	G	0.0782	0.0782	650	0.264638	0.48919	0.588527	-0.582407	0.666204	0.382	0.144428	0.460439	0.753768
chr1	AGT	228916416	rs2148582	A	G	0.5763	0.4237	650	-0.0714352	0.253163	0.777813	-0.295177	0.735608	0.688222	-0.202256	0.274982	0.46202
chr1	AGT	228917024	rs5046	A	G	0.1168	0.1168	650	-0.106365	0.375558	0.777009	-0.516631	0.660678	0.434232	-0.127364	0.44158	0.773019
chr1	AGT	228917264	rs2071406	A	G	0.9367	0.0633	650	0.0224155	0.514154	0.965226	0.845401	1.16762	0.469044	-0.735871	0.518577	0.155893
chr1	AGT	228917280	rs2071405	C	T	0.8833	0.1167	650	0.1064	0.375328	0.776805	-0.770062	1.05778	0.466614	0.12666	0.440994	0.773948
chr1	AGT	228917568	rs2071404	A	C	0.1166	0.1166	650	-0.106398	0.375206	0.776738	-0.516828	0.660689	0.434064	-0.126102	0.440656	0.774749
chr1	AGT	228917664	rs11122580	C	T	0.1166	0.1166	650	-0.104153	0.37633	0.781965	-0.517167	0.660695	0.433766	-0.124149	0.441646	0.778629
chr1	AGT	228918736	rs2493137	C	T	0.3087	0.3087	650	0.0812463	0.278344	0.770369	-0.721366	0.685174	0.292423	0.263766	0.294816	0.37096
chr1	AGT	228921616	rs7555650	C	T	0.8927	0.1073	650	-0.329641	0.431811	0.44523	-0.261898	0.933572	0.779069	-0.176209	0.393175	0.654032
chr1	AGT	228921696	rs7549009	A	G	0.1074	0.1074	650	0.330142	0.431874	0.444605	-0.614348	0.667368	0.357283	0.176174	0.393233	0.654142
chr1	AGT	228922352	rs7520847	C	T	0.1074	0.1074	650	0.330693	0.431987	0.443964	-0.614505	0.667377	0.357167	0.17633	0.393281	0.653896
chr1	AGT	228922736	rs4628514	C	T	0.1074	0.1074	650	0.331399	0.432121	0.443134	-0.614856	0.667381	0.356895	0.177265	0.393389	0.652271
chr1	AGT	228924208	rs7524283	A	G	0.9106	0.0894	650	-0.11711	0.470881	0.80359	-0.973227	1.03607	0.347553	0.238719	0.431824	0.580389
chr1	AGT	228925296	rs1854054	A	G	0.1189	0.1189	650	-0.0878717	0.382012	0.818074	-0.513324	0.660037	0.436735	-0.152943	0.444551	0.730817
chr1	AGT	228925568	rs12042687	C	T	0.8925	0.1075	650	-0.331808	0.432324	0.442785	-0.260934	0.933797	0.779912	-0.176981	0.39356	0.652932
chr1	AGT	228926384	rs1326886	A	G	0.8926	0.1074	650	-0.331485	0.432312	0.443217	-0.260795	0.933764	0.780019	-0.177046	0.393525	0.652784
chr1	AGT	228926656	rs11122584	A	G	0.1193	0.1193	650	-0.257153	0.440835	0.55967	-0.515559	0.657644	0.43307	-0.25288	0.522046	0.6281
chr1	AGT	228927216	rs7548604	C	G	0.1073	0.1073	650	0.331514	0.432133	0.442988	-0.61495	0.667379	0.356821	0.177421	0.393359	0.65196
chr1	AGT	228928208	rs7551720	A	G	0.1076	0.1076	650	0.330914	0.431977	0.443649	-0.614353	0.667413	0.357312	0.175667	0.393355	0.655173
chr1	AGT	228928608	rs10746518	A	T	0.8935	0.1065	650	-0.316282	0.435613	0.467801	-0.260299	0.933322	0.780325	-0.177209	0.39287	0.651945
chr1	AGT	228928656	rs10864774	A	G	0.0825	0.0825	650	0.182824	0.481592	0.704224	-0.591839	0.665726	0.373996	0.233457	0.450771	0.604524
chr1	AGT	228929616	rs1326889	C	T	0.4946	0.4946	650	0.0217097	0.263915	0.93444	-0.220725	0.724534	0.760637	-0.327188	0.30936	0.290225
chr1	AGT	228929776	rs1326888	A	G	0.6886	0.3114	650	-0.150788	0.262342	0.565442	-0.32838	0.755195	0.663688	-0.151367	0.276201	0.583671
chr1	AGT	228930016	rs2478528	C	T	0.3243	0.3243	650	0.12905	0.269985	0.632658	-0.650483	0.688689	0.344903	0.178965	0.281391	0.524776
chr1	AGT	228930048	rs4847006	A	G	0.8942	0.1058	650	-0.299322	0.438205	0.494567	-0.259143	0.933055	0.781215	-0.177678	0.392542	0.650813
chr1	AGT	228931856	rs4847008	G	T	0.7778	0.2222	650	-0.0854519	0.300636	0.776229	-0.499372	0.816218	0.540662	-0.0194417	0.303089	0.948855
chr1	AGT	228931968	rs2478525	C	G	0.7389	0.2611	650	0.0114594	0.279001	0.967238	-0.211469	0.797069	0.790772	-0.202948	0.28943	0.48318
chr1	AGT	228932848	rs10864775	C	T	0.7782	0.2218	650	-0.0859043	0.300529	0.774998	-0.500657	0.81631	0.539667	-0.0187275	0.30302	0.95072
chr1	AGT	228933680	rs12142516	C	T	0.9274	0.0726	650	-0.238743	0.510641	0.640116	0.00404138	1.05264	0.996937	-0.30874	0.465711	0.507368
chr1	AGT	228933728	rs11122587	C	G	0.7786	0.2214	650	-0.0862786	0.300304	0.773879	-0.500928	0.816313	0.539449	-0.0186556	0.302912	0.950891
chr1	AGT	228933824	rs2478520	A	G	0.2599	0.2599	650	-0.01642	0.278772	0.953031	-0.616275	0.674951	0.361208	0.20151	0.288945	0.485553
chr1	AGT	228934304	rs4846868	A	G	0.1062	0.1062	650	0.300919	0.4385	0.492558	-0.614936	0.667729	0.357083	0.178461	0.392782	0.649576
chr1	AGT	228934448	rs10864776	C	T	0.8858	0.1142	650	0.102428	0.388069	0.791824	-0.85034	1.07209	0.427686	0.168676	0.447319	0.706113
chr1	AGT	228934496	rs2478518	C	G	0.145	0.145	650	0.0600913	0.361378	0.867934	-0.670188	0.669709	0.316964	0.424455	0.366037	0.246214
chr1	AGT	228934512	rs2478517	A	G	0.7413	0.2587	650	0.0206303	0.277987	0.940841	-0.215472	0.796577	0.786778	-0.199703	0.28821	0.488366
chr1	AGT	228934688	rs10864777	G	T	0.8863	0.1137	650	0.101371	0.387651	0.793706	-0.850265	1.07155	0.427493	0.168745	0.446831	0.705692
chr1	AGT	228934800	rs10159289	A	G	0.8932	0.1068	650	-0.277491	0.438481	0.526834	-0.249328	0.930276	0.788687	-0.180524	0.391621	0.644824
chr1	AGT	228934960	rs11122588	C	G	0.8655	0.1345	650	-0.39124	0.375808	0.297846	-0.458191	0.864432	0.596078	-0.0688221	0.360226	0.848484
chr1	AGT	228935280	rs2478516	C	T	0.1543	0.1543	650	-0.144807	0.345412	0.675048	-0.558137	0.663218	0.400035	0.122303	0.403851	0.76201
chr1	AGT	228935664	rs12039410	A	C	0.9173	0.0827	650	-0.182813	0.481639	0.704269	-0.124787	1.03654	0.904176	-0.233531	0.450812	0.604443
chr1	AGT	228936176	rs4846869	A	G	0.7787	0.2213	650	-0.049823	0.301573	0.868778	-0.499065	0.814775	0.540194	-0.017856	0.302301	0.952899
chr1	AGT	228936256	rs10495299	A	G	0.0825	0.0825	650	0.182715	0.48163	0.704415	-0.591827	0.665727	0.374007	0.233427	0.450794	0.604589
chr1	AGT	228936608	rs7553959	C	T	0.9159	0.0841	650	-0.159602	0.486105	0.742664	-0.138068	1.04154	0.894541	-0.224526	0.454365	0.621198
chr1	AKR1A1	45772088	rs2991966	A	G	0.6821	0.3179	650	0.141003	0.281517	0.616464	-0.786017	0.777304	0.311916	0.220599	0.309296	0.475703
chr1	AKR1A1	45773916	rs6429569	G	T	0.6798	0.3202	650	0.116249	0.282895	0.681127	-0.782791	0.776354	0.313315	0.216682	0.310708	0.485563
chr1	AKR1A1	45782124	rs487174	A	G	0.0934	0.0934	650	-0.0643699	0.475952	0.892419	-0.65356	0.67759	0.334778	0.580061	0.426726	0.174042
chr1	AKR1A1	45782404	rs868351	G	T	0.7764	0.2236	650	0.464836	0.31091	0.134893	-0.509452	0.867711	0.557122	-0.0378071	0.324994	0.90739
chr1	AKR1A1	45782532	rs512026	G	T	0.5434	0.4566	650	-0.37639	0.267814	0.159898	-0.288436	0.702913	0.681553	-0.221894	0.288984	0.442582
chr1	AKR1A1	45783240	rs518365	A	G	0.5044	0.4956	650	-0.314716	0.287106	0.273006	-0.425909	0.705254	0.545904	-0.0890212	0.30231	0.768399
chr1	AKR1A1	45787856	rs622798	G	T	0.4472	0.4472	650	0.360257	0.271846	0.185097	-0.815315	0.720279	0.257658	0.306148	0.297073	0.302752
chr1	AKR1A1	45793384	rs666720	C	T	0.45	0.45	650	0.343875	0.270905	0.204314	-0.812952	0.720237	0.259012	0.31258	0.295077	0.289455
chr1	AKR1A1	45794144	rs12049503	A	C	0.2248	0.2248	650	-0.439458	0.311083	0.157752	-0.582177	0.65031	0.370664	0.0127159	0.325192	0.968808
chr1	AKR1A1	45794216	rs2993263	C	T	0.5893	0.4107	650	-0.165393	0.273039	0.544682	-0.264605	0.736534	0.719403	-0.219299	0.291604	0.452024
chr1	AKR1A1	45795944	rs3790585	A	T	0.8555	0.1445	650	0.45234	0.378399	0.231929	-0.156737	0.952461	0.86929	-0.244213	0.375246	0.51517
chr1	AKR1A1	45797040	rs3014219	A	G	0.4922	0.4922	650	0.068758	0.269614	0.798705	-0.599363	0.720218	0.405298	0.0753305	0.29312	0.797183
chr1	AKR1A1	45797112	rs2991975	A	G	0.4901	0.4901	650	-0.00562551	0.273451	0.983587	-0.403798	0.73241	0.581409	-0.111041	0.298636	0.710022
chr1	AKR1A1	45797288	rs534534	A	G	0.6411	0.3589	650	-0.113405	0.282692	0.688302	-0.733792	0.742089	0.322752	0.17687	0.310334	0.568722
chr1	AKR1A1	45798916	rs3014218	A	C	0.5073	0.4927	650	-0.0655472	0.269356	0.807736	-0.416885	0.725073	0.565321	-0.102988	0.289859	0.722363
chr1	AKR1A1	45805560	rs2088102	C	T	0.4963	0.4963	650	0.0925573	0.267822	0.729649	-0.635234	0.71779	0.376164	0.115326	0.283529	0.684191
chr1	AKR1A1	45808348	rs3014216	A	T	0.5038	0.4962	650	-0.0913673	0.26783	0.732999	-0.407781	0.720766	0.571556	-0.112506	0.283877	0.69187
chr1	AKR1A1	45809944	rs518216	C	T	0.1448	0.1448	650	-0.423343	0.383811	0.270028	-0.64187	0.652804	0.325485	0.191687	0.375387	0.609604
chr1	AKR1A1	45813688	rs1084086	G	T	0.7309	0.2691	650	0.123704	0.306856	0.68685	-0.025124	0.806979	0.975163	-0.345319	0.339438	0.308999
chr1	AKR1A1	45823148	rs11579176	G	T	0.768	0.232	650	0.0429439	0.309959	0.889808	-1.205	0.848988	0.155801	0.487826	0.345476	0.157938
chr1	AKR1A1	45828188	rs2152078	C	T	0.2686	0.2686	650	-0.124564	0.305899	0.683856	-0.720739	0.68954	0.295909	0.357859	0.338628	0.290608
chr1	AKR7A2	19483828	rs1738023	C	T	0.8279	0.1721	650	0.424727	0.342031	0.214318	-0.176916	0.93026	0.849169	-0.206985	0.359463	0.564739
chr1	AKR7A2	19486000	rs12405546	A	G	0.8464	0.1536	650	-0.363585	0.437554	0.406002	-0.451288	0.896127	0.614544	-0.0615082	0.384659	0.872957
chr1	AKR7A2	19486652	rs2013249	C	G	0.3246	0.3246	650	0.254428	0.277296	0.358864	-0.515313	0.693461	0.45742	-0.00642019	0.305934	0.983257
chr1	AKR7A2	19490582	rs12029030	A	G	0.9086	0.0914	650	0.501224	0.499961	0.31609	-1.21341	1.22195	0.320706	0.368825	0.530899	0.487233
chr1	AKR7A2	19491188	rs9729157	C	T	0.3715	0.3715	650	-0.514303	0.268095	0.0550652	-0.79087	0.690965	0.25238	0.335965	0.309577	0.277816
chr1	AKR7A2	19494856	rs12133034	A	G	0.9201	0.0799	650	0.240931	0.429889	0.575173	1.40847	1.10678	0.203165	-1.02815	0.487097	0.0347921
chr1	AKR7A2	19494962	rs4912066	A	T	0.0917	0.0917	650	-0.496443	0.507226	0.327708	-0.466102	0.657128	0.478137	-0.403866	0.540657	0.455069
chr1	AKR7A2	19500464	rs12407355	C	T	0.3279	0.3279	650	0.224393	0.271065	0.407772	-0.523171	0.694387	0.451192	0.00569968	0.299432	0.984813
chr1	AKR7A2	19500518	rs12132200	C	T	0.795	0.205	650	-0.521824	0.326483	0.109972	-0.534963	0.839218	0.523829	-0.00197333	0.348299	0.995479
chr1	AKR7A2	19501428	rs11553813	C	G	0.795	0.205	650	-0.517972	0.328743	0.115115	-0.527116	0.84203	0.531311	-0.0071203	0.351838	0.983854
chr1	AKR7A2	19501772	rs10917355	A	T	0.2108	0.2108	650	-0.266768	0.347945	0.443262	-0.626978	0.685867	0.360644	0.217307	0.446316	0.626335
chr1	AKR7A2	19504844	rs1535037	A	G	0.2037	0.2037	650	-0.254693	0.35112	0.468223	-0.635959	0.684973	0.353178	0.257358	0.445903	0.56383
chr1	AKR7A2	19504920	rs3828102	C	T	0.4246	0.4246	650	0.168733	0.270138	0.532222	-0.248091	0.700968	0.723394	-0.308788	0.285463	0.279382
chr1	AKR7A2	19507964	rs7525784	C	T	0.7945	0.2055	650	-0.462391	0.340251	0.174156	-0.457622	0.859025	0.594226	-0.0514271	0.372664	0.890242
chr1	AKR7A2	19508628	rs11808495	A	G	0.2055	0.2055	650	0.450424	0.341169	0.186756	-0.563414	0.684416	0.410392	0.0590032	0.374811	0.874913
chr1	AKR7A2	19510896	rs2227295	A	G	0.2494	0.2494	650	0.0695092	0.330794	0.833568	-0.306173	0.684027	0.654439	-0.361324	0.315322	0.251841
chr1	AKR7A2	19514912	rs2073098	A	G	0.2913	0.2913	650	-0.182265	0.267019	0.494865	-0.667658	0.687781	0.331677	0.211169	0.27896	0.449058
chr1	AKR7A2	19515288	rs859213	G	T	0.3379	0.3379	650	0.20201	0.284384	0.477492	-0.680929	0.70469	0.333904	0.208178	0.327968	0.525591
chr1	AKR7A2	19517442	rs2064378	A	G	0.2815	0.2815	650	0.258443	0.312401	0.408079	-0.473549	0.68959	0.492265	-0.142065	0.354239	0.688388
chr1	AKR7A2	19517942	rs12146076	A	G	0.6656	0.3344	650	-0.230759	0.288335	0.423528	-0.286023	0.791032	0.717665	-0.195481	0.332699	0.556828
chr1	AKR7A2	19518260	rs4912069	A	G	0.2817	0.2817	650	0.275995	0.314355	0.379959	-0.468248	0.690061	0.497416	-0.1545	0.356479	0.664721
chr1	AKR7A2	19522808	rs3790775	A	G	0.2809	0.2809	650	0.164431	0.300251	0.583936	-0.79587	0.701319	0.256451	0.541651	0.298055	0.0691736
chr1	AKR7A2	19530748	rs12117356	C	G	0.7622	0.2378	650	-0.245789	0.318595	0.440424	-1.21007	0.844984	0.152127	0.420389	0.335835	0.210652
chr1	AKR7A2	19531092	rs3748756	C	T	0.7613	0.2387	650	-0.245875	0.315057	0.435147	-1.22049	0.841179	0.146798	0.427218	0.332488	0.198822
chr1	AKR7A3	19462980	rs2223702	A	G	0.105	0.105	650	-0.00702758	0.429659	0.98695	-0.335658	0.653093	0.607286	-0.746286	0.409967	0.0687048
chr1	AKR7A3	19470008	rs12046875	G	T	0.7899	0.2101	650	0.301766	0.345662	0.382658	-0.122595	0.959778	0.89836	-0.262471	0.451709	0.561199
chr1	AKR7A3	19474904	rs6665735	A	G	0.9043	0.0957	650	0.232535	0.455489	0.609689	-1.73833	1.04607	0.0965585	0.699543	0.421879	0.0972847
chr1	AKR7A3	19475566	rs4912064	T	G	0.0976	0.0976	650	-0.56876	0.460686	0.216982	-0.477749	0.656329	0.466669	-0.357018	0.512347	0.48591
chr1	AKR7A3	19476960	rs4483432	A	T	0.8013	0.1987	650	0.276311	0.337048	0.412332	-0.299151	0.90931	0.742166	-0.130339	0.348285	0.708232
chr1	AKR7A3	19478960	rs6665141	A	G	0.9028	0.0972	650	0.545791	0.483229	0.258701	-1.1986	1.22848	0.329223	0.364597	0.524093	0.486635
chr1	AKR7A3	19479620	rs12122673	A	T	0.8993	0.1007	650	-0.0897861	0.433566	0.835942	0.784728	1.03065	0.446421	-0.745039	0.453821	0.100652
chr1	AKR7A3	19481356	rs1738026	C	T	0.9036	0.0964	650	0.52349	0.474222	0.26964	-1.18892	1.21525	0.327906	0.357588	0.513414	0.486122
chr1	AKR7A3	19481840	rs1738025	C	T	0.8226	0.1774	650	0.41744	0.336037	0.214146	-0.182111	0.939212	0.846256	-0.192013	0.35618	0.589825
chr1	AKR7A3	19483828	rs1738023	C	T	0.8279	0.1721	650	0.424727	0.342031	0.214318	-0.176916	0.93026	0.849169	-0.206985	0.359463	0.564739
chr1	AKR7A3	19486000	rs12405546	A	G	0.8464	0.1536	650	-0.363585	0.437554	0.406002	-0.451288	0.896127	0.614544	-0.0615082	0.384659	0.872957
chr1	AKR7A3	19486652	rs2013249	C	G	0.3246	0.3246	650	0.254428	0.277296	0.358864	-0.515313	0.693461	0.45742	-0.00642019	0.305934	0.983257
chr1	AKR7A3	19490582	rs12029030	A	G	0.9086	0.0914	650	0.501224	0.499961	0.31609	-1.21341	1.22195	0.320706	0.368825	0.530899	0.487233
chr1	AKR7A3	19491188	rs9729157	C	T	0.3715	0.3715	650	-0.514303	0.268095	0.0550652	-0.79087	0.690965	0.25238	0.335965	0.309577	0.277816
chr1	AKR7A3	19494856	rs12133034	A	G	0.9201	0.0799	650	0.240931	0.429889	0.575173	1.40847	1.10678	0.203165	-1.02815	0.487097	0.0347921
chr1	AKR7A3	19494962	rs4912066	A	T	0.0917	0.0917	650	-0.496443	0.507226	0.327708	-0.466102	0.657128	0.478137	-0.403866	0.540657	0.455069
chr1	AKR7A3	19500464	rs12407355	C	T	0.3279	0.3279	650	0.224393	0.271065	0.407772	-0.523171	0.694387	0.451192	0.00569968	0.299432	0.984813
chr1	AKR7A3	19500518	rs12132200	C	T	0.795	0.205	650	-0.521824	0.326483	0.109972	-0.534963	0.839218	0.523829	-0.00197333	0.348299	0.995479
chr1	AKR7A3	19501428	rs11553813	C	G	0.795	0.205	650	-0.517972	0.328743	0.115115	-0.527116	0.84203	0.531311	-0.0071203	0.351838	0.983854
chr1	AKR7A3	19501772	rs10917355	A	T	0.2108	0.2108	650	-0.266768	0.347945	0.443262	-0.626978	0.685867	0.360644	0.217307	0.446316	0.626335
chr1	AKR7A3	19504844	rs1535037	A	G	0.2037	0.2037	650	-0.254693	0.35112	0.468223	-0.635959	0.684973	0.353178	0.257358	0.445903	0.56383
chr1	AKR7A3	19504920	rs3828102	C	T	0.4246	0.4246	650	0.168733	0.270138	0.532222	-0.248091	0.700968	0.723394	-0.308788	0.285463	0.279382
chr1	ARNT	149041088	rs4509581	A	G	0.6234	0.3766	650	0.275329	0.271836	0.311132	-0.473334	0.761815	0.534386	-0.0346903	0.298467	0.907471
chr1	ARNT	149042400	rs12085336	A	T	0.6233	0.3767	650	0.271022	0.27238	0.319729	-0.481414	0.762473	0.527789	-0.0287418	0.298854	0.923383
chr1	ARNT	149046032	rs12746973	A	G	0.0594	0.0594	650	0.285979	0.550033	0.603112	-0.535638	0.661653	0.418202	0.015866	0.701191	0.981948
chr1	ARNT	149047200	rs4379678	C	T	0.1058	0.1058	650	-0.13013	0.43335	0.763957	-0.612815	0.685879	0.371603	0.307583	0.544032	0.571817
chr1	ARNT	149049424	rs10847	C	T	0.7389	0.2611	650	0.164807	0.326516	0.613739	-0.520709	0.801003	0.515646	0.0137612	0.348126	0.968468
chr1	ARNT	149059232	rs11589458	G	A	0.3637	0.3637	650	-0.388506	0.273884	0.156043	-0.558481	0.679092	0.410853	0.0450109	0.291938	0.877468
chr1	ARNT	149061984	rs10305724	A	G	0.0757	0.0757	650	0.804197	0.566479	0.155712	-0.634137	0.657203	0.334594	0.700994	0.745582	0.347116
chr1	ARNT	149066384	rs1889740	C	T	0.6211	0.3789	650	0.252905	0.27287	0.354013	-0.521869	0.766494	0.495966	0.00123756	0.300521	0.996714
chr1	ARNT	149068096	rs3738483	C	T	0.893	0.107	650	0.0779624	0.426493	0.854956	-0.0939963	1.12085	0.933167	-0.249552	0.530098	0.637808
chr1	ARNT	149069616	rs10305711	C	T	0.3648	0.3648	650	-0.387425	0.274685	0.158412	-0.538855	0.682274	0.429649	0.0167743	0.293233	0.954382
chr1	ARNT	149075520	rs2228099	C	G	0.6215	0.3785	650	0.253529	0.272377	0.351956	-0.524549	0.767514	0.494329	0.00246467	0.300428	0.993454
chr1	ARNT	149076544	rs3768016	C	T	0.3648	0.3648	650	-0.384586	0.274176	0.160707	-0.539605	0.681671	0.428599	0.0154335	0.292952	0.957985
chr1	ARNT	149078416	rs2256355	C	T	0.3789	0.3789	650	-0.252999	0.272647	0.353441	-0.516507	0.68802	0.452824	-0.00714353	0.301048	0.981069
chr1	ARNT	149079584	rs3768015	A	G	0.3649	0.3649	650	-0.383815	0.274152	0.161511	-0.538035	0.681672	0.429944	0.0126199	0.293169	0.965665
chr1	ARNT	149082032	rs3768013	A	G	0.3791	0.3791	650	-0.252111	0.272668	0.35517	-0.51445	0.688115	0.454688	-0.0103114	0.301347	0.972704
chr1	ARNT	149083504	rs2134688	A	G	0.893	0.107	650	0.0780215	0.426504	0.854851	-0.0942174	1.1209	0.933013	-0.249435	0.530133	0.637988
chr1	ARNT	149088464	rs7532045	A	G	0.3794	0.3794	650	-0.251741	0.272691	0.355917	-0.513137	0.688178	0.455881	-0.0124896	0.302034	0.967016
chr1	ARNT	149108288	rs11204735	C	T	0.5132	0.4868	650	0.274997	0.27467	0.316735	-0.506304	0.731192	0.488664	-0.0572699	0.308178	0.852575
chr1	ARNT	149114272	rs11204737	C	T	0.4869	0.4869	650	-0.276417	0.274593	0.314107	-0.616322	0.725732	0.395747	0.0523336	0.308267	0.865193
chr1	ARNT	149115312	rs3820541	C	G	0.1051	0.1051	650	-0.144994	0.433899	0.738255	-0.603979	0.685955	0.378592	0.251095	0.550425	0.648258
chr1	ARNT	149115728	rs10305649	A	C	0.062	0.062	650	-1.57617	0.605628	0.0092537	-0.572965	0.668195	0.391179	0.917478	0.69227	0.185065
chr1	ARNT	149116656	rs7517566	A	G	0.1067	0.1067	650	-0.105768	0.428946	0.805236	-0.576779	0.685043	0.39981	0.149992	0.542648	0.782236
chr1	ARNT	149121392	rs6679701	C	T	0.1049	0.1049	650	-0.156973	0.432121	0.716409	-0.596418	0.685962	0.384595	0.206663	0.550628	0.707421
chr1	ARNT	149122784	rs12410869	G	T	0.6187	0.3813	650	0.249663	0.270699	0.356377	-0.547139	0.771149	0.478007	0.0180922	0.30478	0.952664
chr1	ARNT	149127088	rs7412746	C	T	0.4804	0.4804	650	-0.343792	0.266296	0.196699	-0.594437	0.715882	0.406337	0.0117728	0.288878	0.967492
chr1	ARNT	149128576	rs10399947	A	G	0.3738	0.3738	650	-0.314434	0.266898	0.238755	-0.513564	0.681604	0.451172	-0.0241703	0.292104	0.934054
chr1	ARNT	149135664	rs1889741	C	T	0.3815	0.3815	650	-0.245123	0.270194	0.364295	-0.51493	0.688286	0.45438	-0.0122004	0.30529	0.968122
chr1	DHCR24	55068400	rs11206447	C	T	0.1138	0.1138	650	-0.0777894	0.404111	0.847354	-0.498919	0.67252	0.458169	-0.0719802	0.408539	0.860145
chr1	DHCR24	55068852	rs7366025	A	G	0.6434	0.3566	650	0.131375	0.280382	0.639386	-0.840987	0.803812	0.295447	0.250415	0.307179	0.414953
chr1	DHCR24	55070572	rs1541426	A	G	0.3986	0.3986	650	-0.322369	0.278089	0.246363	-0.44867	0.678941	0.508716	-0.0955765	0.309179	0.757222
chr1	DHCR24	55071592	rs11588319	A	G	0.7574	0.2426	650	0.131946	0.323607	0.683468	-0.962172	0.933855	0.302859	0.273453	0.370988	0.461066
chr1	DHCR24	55071728	rs141014	C	T	0.8862	0.1138	650	0.00423236	0.402623	0.991613	-0.784516	0.9506	0.40921	0.151511	0.409492	0.711384
chr1	DHCR24	55072056	rs1180850	C	T	0.8862	0.1138	650	0.0035456	0.402834	0.992977	-0.785375	0.950767	0.40878	0.151977	0.409618	0.710623
chr1	DHCR24	55072080	rs6688753	C	T	0.6436	0.3564	650	0.106126	0.281831	0.706501	-0.88685	0.805114	0.27067	0.285648	0.309953	0.356745
chr1	DHCR24	55073144	rs677003	A	C	0.6436	0.3564	650	0.105488	0.281836	0.70819	-0.887217	0.805114	0.270472	0.285918	0.309955	0.356293
chr1	DHCR24	55073200	rs676584	A	G	0.6437	0.3563	650	0.104934	0.281836	0.709652	-0.887484	0.805108	0.270324	0.28611	0.309945	0.355957
chr1	DHCR24	55073392	rs1180852	A	G	0.3566	0.3566	650	-0.103141	0.28235	0.714891	-0.31228	0.674765	0.64351	-0.289554	0.310393	0.350891
chr1	DHCR24	55073808	rs682615	C	T	0.7143	0.2857	650	0.362149	0.302839	0.231756	-0.620132	0.901984	0.491755	0.0428157	0.360638	0.905496
chr1	DHCR24	55073896	rs1180855	C	T	0.1136	0.1136	650	-0.00256546	0.404264	0.994937	-0.482671	0.672055	0.472633	-0.148052	0.409755	0.717862
chr1	DHCR24	55074064	rs662316	A	G	0.8438	0.1562	650	0.444566	0.358872	0.215424	-0.0874343	0.884213	0.921231	-0.253143	0.369254	0.492995
chr1	DHCR24	55074272	rs12725171	G	T	0.8438	0.1562	650	0.445157	0.358165	0.213911	-0.0819624	0.884489	0.926169	-0.256569	0.369403	0.487338
chr1	DHCR24	55074976	rs12136248	G	T	0.8853	0.1147	650	0.0629558	0.402931	0.87584	-0.639323	0.94345	0.497998	0.0694423	0.405231	0.863937
chr1	DHCR24	55075308	rs1544908	A	C	0.1575	0.1575	650	-0.484375	0.357462	0.175405	-0.612188	0.68083	0.368557	0.316954	0.36647	0.387104
chr1	DHCR24	55076028	rs6681687	A	G	0.1572	0.1572	650	-0.470063	0.356141	0.186875	-0.603202	0.680741	0.375565	0.288332	0.36437	0.428759
chr1	DHCR24	55076340	rs12754095	A	T	0.7543	0.2457	650	0.124126	0.326628	0.703929	-0.981862	0.932854	0.292554	0.289197	0.372176	0.437133
chr1	DHCR24	55076368	rs12141358	G	T	0.8432	0.1568	650	0.453908	0.355197	0.201283	-0.0760471	0.877047	0.930903	-0.25891	0.363177	0.475907
chr1	DHCR24	55077560	rs7549251	A	G	0.5966	0.4034	650	0.327018	0.278453	0.240231	-0.639401	0.793928	0.42061	0.0992024	0.314496	0.752433
chr1	DHCR24	55077624	rs10788989	A	T	0.1562	0.1562	650	-0.42919	0.354802	0.226409	-0.578723	0.680743	0.39525	0.212181	0.363663	0.559587
chr1	DHCR24	55078320	rs2114577	G	T	0.844	0.156	650	0.420235	0.355019	0.236533	-0.180681	0.876171	0.836622	-0.196498	0.364558	0.589885
chr1	DHCR24	55078356	rs2114578	A	C	0.1557	0.1557	650	-0.41126	0.355419	0.247226	-0.568364	0.680874	0.403855	0.180399	0.365822	0.621919
chr1	DHCR24	55079016	rs4927163	A	C	0.1555	0.1555	650	-0.402239	0.355984	0.258503	-0.563195	0.68096	0.408203	0.164578	0.367387	0.654175
chr1	DHCR24	55079208	rs4927164	A	G	0.8664	0.1336	650	0.591543	0.36892	0.108836	-0.0104949	0.87401	0.990419	-0.290647	0.360962	0.420705
chr1	DHCR24	55079344	rs6703273	A	G	0.0843	0.0843	650	-0.390465	0.44744	0.382846	-0.509061	0.673266	0.449585	0.0516765	0.411004	0.899944
chr1	DHCR24	55080280	rs17111100	A	C	0.2379	0.2379	650	-0.214879	0.319312	0.500983	-0.408992	0.658812	0.534729	-0.261782	0.372605	0.482322
chr1	DHCR24	55080664	rs7551008	C	T	0.3325	0.3325	650	-0.269892	0.2907	0.353189	-0.372278	0.673092	0.580204	-0.196105	0.321322	0.541658
chr1	DHCR24	55080808	rs12026851	C	T	0.75	0.25	650	0.14586	0.322409	0.650976	-0.903453	0.924111	0.32825	0.241026	0.367441	0.51185
chr1	DHCR24	55081944	rs642998	A	G	0.6698	0.3302	650	0.282035	0.288696	0.328605	-0.771588	0.815169	0.343874	0.202624	0.321465	0.528489
chr1	DHCR24	55083204	rs11580133	C	T	0.7624	0.2376	650	0.209941	0.315044	0.505164	-0.934681	0.927798	0.313733	0.262905	0.371448	0.47908
chr1	DHCR24	55084040	rs11206451	C	T	0.7626	0.2374	650	0.20998	0.314102	0.503809	-0.932153	0.927815	0.315053	0.261003	0.371155	0.48192
chr1	DHCR24	55084392	rs11206452	C	T	0.7629	0.2371	650	0.210162	0.313186	0.502192	-0.929475	0.927515	0.316289	0.259012	0.370602	0.484617
chr1	DHCR24	55085028	rs687912	C	T	0.3145	0.3145	650	-0.36157	0.281081	0.198319	-0.347693	0.672609	0.605203	-0.207548	0.318368	0.514457
chr1	DHCR24	55085064	rs593722	C	T	0.6854	0.3146	650	0.361511	0.281095	0.198415	-0.762952	0.815305	0.349383	0.207683	0.318387	0.514208
chr1	DHCR24	55085424	rs592144	A	G	0.6854	0.3146	650	0.361548	0.2812	0.198536	-0.76317	0.815359	0.349277	0.207861	0.3185	0.513999
chr1	DHCR24	55085600	rs591102	C	T	0.6853	0.3147	650	0.361362	0.281269	0.198878	-0.763153	0.815396	0.34931	0.207864	0.318579	0.514095
chr1	DHCR24	55085748	rs590621	A	G	0.3146	0.3146	650	-0.361289	0.281259	0.198952	-0.347375	0.672667	0.605565	-0.207995	0.318579	0.513832
chr1	DHCR24	55085944	rs594365	A	G	0.6854	0.3146	650	0.361499	0.281201	0.198599	-0.763189	0.815375	0.349274	0.207873	0.318509	0.513986
chr1	DHCR24	55086140	rs12116486	C	T	0.0774	0.0774	650	-0.60772	0.44742	0.174376	-0.49585	0.673939	0.461883	0.0854186	0.407907	0.83413
chr1	DHCR24	55086728	rs683737	C	T	0.6855	0.3145	650	0.361627	0.281085	0.198255	-0.762697	0.815297	0.349539	0.207487	0.318372	0.514586
chr1	DHCR24	55086920	rs672394	C	G	0.3157	0.3157	650	-0.354098	0.282805	0.210536	-0.343325	0.67326	0.610091	-0.213212	0.32106	0.506635
chr1	DHCR24	55088200	rs7373	C	G	0.6708	0.3292	650	0.277172	0.288332	0.336404	-0.786461	0.818396	0.336563	0.215444	0.32446	0.506685
chr1	DHCR24	55088912	rs7374	A	G	0.6579	0.3421	650	0.262593	0.29545	0.374116	-0.741081	0.814771	0.363056	0.183675	0.334435	0.582862
chr1	DHCR24	55090272	rs1138030	A	G	0.2536	0.2536	650	-0.110844	0.315558	0.725391	-0.395254	0.665313	0.552454	-0.261033	0.378162	0.490025
chr1	DHCR24	55090696	rs667222	C	T	0.6556	0.3444	650	0.237032	0.296073	0.423371	-0.756078	0.813928	0.352928	0.196542	0.334561	0.556894
chr1	DHCR24	55091596	rs631749	C	T	0.3456	0.3456	650	-0.223659	0.296164	0.450137	-0.357615	0.683579	0.600869	-0.202945	0.334302	0.543804
chr1	DHCR24	55092488	rs718265	A	G	0.3467	0.3467	650	-0.210263	0.296104	0.477643	-0.352307	0.683971	0.60649	-0.209169	0.33379	0.530889
chr1	DHCR24	55098384	rs11206455	C	T	0.5518	0.4482	650	0.308223	0.275603	0.263414	-0.354223	0.75992	0.641122	-0.148153	0.321725	0.645161
chr1	DHCR24	55098728	rs6588533	C	G	0.684	0.316	650	-0.0912219	0.29606	0.757991	-0.566461	0.862922	0.511538	0.0294842	0.363162	0.935293
chr1	DHCR24	55098932	rs4927168	A	C	0.0562	0.0562	650	-0.873435	0.522748	0.0947507	-0.596696	0.660807	0.366537	0.978533	0.634778	0.123186
chr1	DHCR24	55099520	rs6676123	A	G	0.6813	0.3187	650	-0.116597	0.289632	0.687265	-0.578279	0.85311	0.497868	0.0382397	0.354979	0.914215
chr1	DHCR24	55099992	rs602671	A	C	0.3184	0.3184	650	0.116562	0.29008	0.687811	-0.50188	0.677473	0.458807	-0.038155	0.355057	0.914423
chr1	DHCR24	55100080	rs6666716	C	T	0.318	0.318	650	0.116749	0.290542	0.687808	-0.501874	0.67751	0.458837	-0.0381935	0.355176	0.914366
chr1	DHCR24	55100528	rs12025718	C	T	0.3	0.3	650	0.0164445	0.2953	0.955591	-0.497234	0.679494	0.464308	-0.0446121	0.375708	0.90548
chr1	DHCR24	55103216	rs17111142	C	G	0.9427	0.0573	650	0.840268	0.520965	0.106765	1.36747	1.35908	0.314334	-0.981545	0.61969	0.11321
chr1	DHCR24	55106040	rs642737	A	G	0.3746	0.3746	650	-0.0495417	0.273838	0.856433	-0.616093	0.675848	0.361987	0.118658	0.325148	0.71516
chr1	DHCR24	55106112	rs600491	C	T	0.4528	0.4528	650	-0.255581	0.267931	0.340131	-0.643079	0.699615	0.357996	0.13274	0.307755	0.666237
chr1	DHCR24	55108684	rs11206457	A	T	0.5461	0.4539	650	0.251017	0.267154	0.347425	-0.374357	0.75082	0.618063	-0.138117	0.306578	0.652342
chr1	DHCR24	55109536	rs608458	C	G	0.378	0.378	650	-0.0459611	0.27222	0.865924	-0.634979	0.672995	0.345419	0.142043	0.322293	0.659411
chr1	DHCR24	55111268	rs7551288	A	G	0.4538	0.4538	650	-0.241177	0.265782	0.364183	-0.657389	0.69646	0.345221	0.141326	0.304903	0.642998
chr1	DHCR24	55113696	rs2075390	C	T	0.4594	0.4594	650	-0.255488	0.269149	0.342497	-0.655262	0.700005	0.349231	0.140718	0.305508	0.645083
chr1	DHCR24	55114504	rs638944	G	T	0.557	0.443	650	0.329659	0.270827	0.223516	-0.343646	0.752912	0.648086	-0.155243	0.312744	0.619619
chr1	DHCR24	55115516	rs589244	A	T	0.5564	0.4436	650	0.313105	0.27192	0.249543	-0.346967	0.751339	0.644226	-0.152513	0.31146	0.624366
chr1	DHCR24	55117744	rs684718	A	T	0.1473	0.1473	650	-0.848719	0.367362	0.0208712	-0.654696	0.681014	0.336374	0.511087	0.380158	0.178817
chr1	DHCR24	55118424	rs589895	C	T	0.0866	0.0866	650	-0.458159	0.455459	0.31445	-0.495693	0.677486	0.464373	0.0183155	0.420835	0.965286
chr1	DHCR24	55122456	rs665746	C	T	0.0875	0.0875	650	-0.400626	0.453244	0.376746	-0.494285	0.677356	0.465557	-0.00024323	0.415427	0.999533
chr1	DHCR24	55122612	rs601902	A	G	0.0885	0.0885	650	-0.344108	0.450395	0.444859	-0.493133	0.677125	0.466445	-0.0176727	0.409048	0.965539
chr1	DHCR24	55125960	rs2274941	G	T	0.3734	0.3734	650	0.0122172	0.264361	0.96314	-0.455059	0.71491	0.524434	-0.0875979	0.302726	0.772303
chr1	DHCR24	55126776	rs6588536	G	T	0.0888	0.0888	650	-0.338842	0.45469	0.456141	-0.496762	0.677263	0.463262	-0.00598685	0.411263	0.988385
chr1	DHCR24	55126780	rs6588537	A	G	0.0948	0.0948	650	-0.0481974	0.483381	0.920575	-0.488733	0.677037	0.470375	-0.107786	0.42493	0.799761
chr1	DHCR24	55126888	rs3170766	A	C	0.5393	0.4607	650	0.166612	0.273332	0.542154	-0.39143	0.736074	0.594878	-0.124612	0.295701	0.673455
chr1	DHCR24	55126924	rs4927176	C	T	0.4601	0.4601	650	-0.171413	0.273756	0.531215	-0.64113	0.707964	0.365149	0.125593	0.29603	0.671379
chr1	DHCR24	55131048	rs6701489	C	T	0.9109	0.0891	650	0.325153	0.462581	0.482112	-0.46487	0.952044	0.625347	-0.0202665	0.414557	0.961009
chr1	DHCR24	55132048	rs602518	C	T	0.0829	0.0829	650	-0.607828	0.492273	0.216928	-0.645591	0.662216	0.329613	0.999225	0.592505	0.0917108
chr1	DHCR24	55135924	rs12565785	A	G	0.2858	0.2858	650	0.10129	0.307192	0.741605	-0.452878	0.679201	0.504912	-0.126683	0.341325	0.710525
chr1	DHCR24	55142232	rs12037220	A	G	0.2848	0.2848	650	0.0963563	0.307292	0.753851	-0.451584	0.679009	0.50601	-0.129057	0.340471	0.704648
chr1	DHCR24	55142760	rs12081312	A	G	0.5521	0.4479	650	0.216222	0.274026	0.430079	-0.335122	0.738827	0.650127	-0.167482	0.297647	0.573649
chr1	EPHX1	224045200	rs12732891	G	T	0.8928	0.1072	650	0.00327009	0.505503	0.994838	-1.19746	1.05549	0.256583	0.396131	0.490832	0.419631
chr1	EPHX1	224045472	rs4653678	C	T	0.108	0.108	650	0.0294988	0.502101	0.953151	-0.409816	0.685092	0.549712	-0.389797	0.48752	0.423971
chr1	EPHX1	224047136	rs4653434	C	T	0.8891	0.1109	650	-0.0600179	0.492618	0.90303	-1.09471	1.03355	0.289518	0.333456	0.480429	0.487633
chr1	EPHX1	224047216	rs1011382	A	G	0.8898	0.1102	650	-0.119444	0.486845	0.806191	-1.15049	1.02488	0.261625	0.362777	0.472594	0.442708
chr1	EPHX1	224048208	rs2175868	C	T	0.9265	0.0735	650	-0.223453	0.782526	0.77522	3.92345	1.83237	0.0322586	-2.3057	0.889912	0.0095718
chr1	EPHX1	224051744	rs11583940	A	G	0.6628	0.3372	650	-0.0114112	0.305723	0.970226	-0.431213	0.824181	0.600834	-0.0721583	0.352685	0.837887
chr1	EPHX1	224055440	rs10157103	C	T	0.1999	0.1999	650	-0.114294	0.34952	0.743666	-0.627423	0.676786	0.353894	0.343961	0.417228	0.409716
chr1	EPHX1	224056368	rs10915877	C	G	0.4465	0.4465	650	0.076271	0.271623	0.778866	-0.407451	0.719485	0.571184	-0.118941	0.297169	0.688975
chr1	EPHX1	224056432	rs6694873	A	G	0.8477	0.1523	650	0.0956816	0.404154	0.812854	0.103139	1.22345	0.932817	-0.349509	0.523662	0.504496
chr1	EPHX1	224056448	rs11588197	G	T	0.9102	0.0898	650	-0.513968	0.444099	0.247139	0.288452	1.02752	0.778921	-0.408865	0.447952	0.361378
chr1	EPHX1	224056992	rs6687036	C	T	0.4473	0.4473	650	0.101711	0.269911	0.706299	-0.401479	0.717193	0.575621	-0.125537	0.294273	0.66967
chr1	EPHX1	224061136	rs10799324	A	C	0.5483	0.4517	650	0.226488	0.269682	0.401002	-0.437964	0.744691	0.556455	-0.0876554	0.30357	0.772774
chr1	EPHX1	224061184	rs10915878	C	T	0.3211	0.3211	650	-0.140831	0.294857	0.632917	-0.257794	0.722894	0.721382	-0.29673	0.325488	0.361954
chr1	EPHX1	224061840	rs4653436	A	G	0.3216	0.3216	650	-0.146462	0.293723	0.618033	-0.264907	0.722563	0.713901	-0.284856	0.323528	0.378605
chr1	EPHX1	224062736	rs4559463	A	G	0.352	0.352	650	-0.205296	0.300882	0.49504	-0.205826	0.73863	0.780506	-0.314084	0.329927	0.341107
chr1	EPHX1	224063584	rs10737418	A	G	0.4357	0.4357	650	0.252446	0.272869	0.354886	-0.619077	0.702095	0.377909	0.100906	0.302147	0.738407
chr1	EPHX1	224066608	rs6426089	A	G	0.5153	0.4847	650	-0.3015	0.256901	0.240554	-0.467001	0.714922	0.513615	-0.05475	0.273101	0.841109
chr1	EPHX1	224067584	rs1467143	A	G	0.5148	0.4852	650	-0.312547	0.256324	0.222714	-0.469211	0.714669	0.511474	-0.052068	0.272302	0.848358
chr1	EPHX1	224074720	rs10753410	C	T	0.1232	0.1232	650	0.273394	0.503319	0.587004	-0.510258	0.685515	0.456669	-0.0945494	0.503973	0.851184
chr1	EPHX1	224079200	rs2854450	C	T	0.7827	0.2173	650	-0.0913387	0.315887	0.772467	0.438053	0.982864	0.655821	-0.531244	0.38127	0.163513
chr1	EPHX1	224079232	rs2854451	A	G	0.2536	0.2536	650	0.315922	0.297537	0.288331	-0.586508	0.691635	0.396437	0.0769495	0.327131	0.814034
chr1	EPHX1	224079312	rs3753658	G	T	0.8912	0.1088	650	-0.180624	0.361884	0.617694	0.606714	0.927565	0.513052	-0.575189	0.362391	0.112466
chr1	EPHX1	224079344	rs3753659	C	T	0.109	0.109	650	0.180648	0.361869	0.617633	-0.543659	0.677092	0.422014	0.575128	0.362366	0.11248
chr1	EPHX1	224079392	rs3753660	C	T	0.1122	0.1122	650	0.17966	0.360664	0.618388	-0.545411	0.676889	0.420381	0.527089	0.365986	0.149814
chr1	EPHX1	224079664	rs3738040	A	G	0.0805	0.0805	650	0.210814	0.587559	0.719747	-0.376088	0.6775	0.578819	-0.760971	0.591284	0.198101
chr1	EPHX1	224079984	rs1877724	C	T	0.7432	0.2568	650	-0.266208	0.295109	0.367021	-0.391532	0.796278	0.62293	-0.108234	0.327054	0.740693
chr1	EPHX1	224080016	rs3738042	A	G	0.3099	0.3099	650	-0.161116	0.287273	0.574902	-0.195168	0.717229	0.785535	-0.395958	0.345878	0.252296
chr1	EPHX1	224080960	rs3753661	G	T	0.0934	0.0934	650	-0.272726	0.551318	0.620826	-0.256527	0.671382	0.702396	-0.793779	0.556657	0.153876
chr1	EPHX1	224081632	rs3766934	G	T	0.9057	0.0943	650	0.263082	0.554873	0.635407	-1.86101	1.23198	0.130892	0.801594	0.565333	0.156216
chr1	EPHX1	224081744	rs2671272	A	G	0.2284	0.2284	650	0.0684246	0.305786	0.822939	-0.666506	0.675082	0.323497	0.570618	0.361507	0.114464
chr1	EPHX1	224081920	rs3738043	G	A	0.0949	0.0949	650	-0.278989	0.548904	0.611267	-0.255081	0.671571	0.704073	-0.792514	0.555566	0.153724
chr1	EPHX1	224081984	rs2854456	T	C	0.2567	0.2567	650	0.266512	0.29524	0.366687	-0.608469	0.691513	0.378908	0.108703	0.326997	0.739566
chr1	EPHX1	224084656	rs4149222	T	G	0.1151	0.1151	650	-0.0375825	0.35424	0.915508	-0.576678	0.673213	0.391663	0.431094	0.350685	0.218962
chr1	EPHX1	224084752	rs2671270	G	A	0.2514	0.2514	650	0.402756	0.298504	0.177257	-0.637479	0.690588	0.355958	0.148749	0.330929	0.65308
chr1	EPHX1	224086256	rs1051740	C	T	0.3035	0.3035	650	0.832066	0.287879	0.0038483	-0.203333	0.709643	0.774473	-0.538276	0.295199	0.0682371
chr1	EPHX1	224086272	rs2292566	A	G	0.1135	0.1135	650	-0.00079297	0.373545	0.998306	-0.568985	0.672827	0.397741	0.225394	0.399019	0.572161
chr1	EPHX1	224086400	rs2260863	C	G	0.6725	0.3275	650	0.538367	0.289907	0.0633064	-0.822258	0.831085	0.322478	0.217669	0.325849	0.504129
chr1	EPHX1	224087616	rs2740168	A	G	0.3798	0.3798	650	0.437931	0.292619	0.1345	-0.168185	0.704291	0.811261	-0.42091	0.332256	0.205218
chr1	EPHX1	224090496	rs10915884	C	T	0.8103	0.1897	650	-0.807205	0.409549	0.0487284	-1.47132	0.990598	0.137469	0.569177	0.462977	0.218928
chr1	EPHX1	224091424	rs2740170	C	T	0.7585	0.2415	650	0.109718	0.297597	0.712366	-0.764216	0.840462	0.363202	0.147329	0.334229	0.659355
chr1	EPHX1	224092144	rs2740171	A	C	0.2422	0.2422	650	-0.115815	0.298993	0.698497	-0.47141	0.673687	0.484086	-0.139057	0.337943	0.68072
chr1	EPHX1	224092320	rs2671267	A	G	0.1164	0.1164	650	-0.260993	0.421481	0.535766	-0.745406	0.667056	0.2638	1.04229	0.426698	0.014578
chr1	EPHX1	224092864	rs4149223	C	G	0.4733	0.4733	650	-0.106832	0.245841	0.663884	-0.708224	0.705416	0.315388	0.204119	0.258536	0.429809
chr1	EPHX1	224093024	rs2234922	A	G	0.8087	0.1913	650	0.170368	0.324215	0.599251	-0.361102	0.913924	0.692761	-0.107653	0.372434	0.772541
chr1	EPHX1	224093952	rs4149226	T	C	0.4529	0.4529	650	-0.298739	0.262453	0.255013	-1.09946	0.709218	0.121083	0.746127	0.272548	0.0061891
chr1	EPHX1	224098848	rs1051741	C	T	0.8996	0.1004	650	0.190514	0.44045	0.665346	1.18837	1.00436	0.236725	-0.927757	0.438821	0.034498
chr1	EPHX1	224099712	rs4653695	C	A	0.0961	0.0961	650	-0.171597	0.432963	0.69186	-0.595331	0.663807	0.369802	0.429425	0.400054	0.283084
chr1	EPHX1	224100096	rs6965	A	G	0.6301	0.3699	650	-0.362518	0.292204	0.214741	-1.13519	0.777278	0.14416	0.480483	0.316256	0.128691
chr1	EPHX1	224100592	rs2740174	A	G	0.888	0.112	650	0.215936	0.413323	0.601365	1.11445	0.932237	0.231907	-0.911396	0.407135	0.0251848
chr1	EPHX1	224102928	rs360063	A	G	0.3842	0.3842	650	-0.259149	0.269868	0.336914	-0.7863	0.69516	0.25801	0.413716	0.27178	0.127947
chr1	EPHX1	224103936	rs2292558	C	G	0.867	0.133	650	0.412701	0.417426	0.322819	0.881277	0.945703	0.351401	-0.831662	0.435592	0.0562277
chr1	EPHX1	224107024	rs1009668	C	T	0.9017	0.0983	650	0.248005	0.422524	0.55723	0.284587	0.92497	0.758332	-0.444233	0.3731	0.23379
chr1	EPHX1	224111392	rs9919303	A	G	0.2955	0.2955	650	0.460834	0.299545	0.123939	-0.426931	0.698085	0.540819	-0.183605	0.346897	0.596613
chr1	EPHX1	224117232	rs10158985	A	C	0.2591	0.2591	650	-0.0858399	0.314624	0.784981	-0.354273	0.684796	0.604919	-0.232891	0.312445	0.456041
chr1	FMO2	169401664	rs12076944	G	T	0.0706	0.0706	650	0.51161	0.57145	0.370635	-0.402547	0.646563	0.533551	-1.36223	0.578063	0.0184461
chr1	FMO2	169402752	rs10912478	A	G	0.7335	0.2665	650	0.103599	0.287302	0.718404	0.00872082	0.801122	0.991315	-0.376942	0.3334	0.258223
chr1	FMO2	169403568	rs12079736	C	T	0.0704	0.0704	650	0.52153	0.55865	0.350534	-0.414058	0.647484	0.522506	-1.31308	0.569817	0.0212009
chr1	FMO2	169403680	rs12072579	G	T	0.9296	0.0704	650	-0.52153	0.55865	0.350534	-3.04022	1.24397	0.0145272	1.31308	0.569817	0.0212009
chr1	FMO2	169403696	rs11806352	G	T	0.1743	0.1743	650	-0.381231	0.375935	0.310541	-0.611398	0.670118	0.361572	0.320877	0.463072	0.488354
chr1	FMO2	169404400	rs7887919	A	C	0.0691	0.0691	650	0.00157547	0.612478	0.997948	-0.531405	0.660815	0.421301	0.0448367	0.634221	0.94364
chr1	FMO2	169405312	rs12134777	A	T	0.3371	0.3371	650	0.0353714	0.272165	0.896596	-0.485423	0.695814	0.485406	-0.0649894	0.291572	0.823619
chr1	FMO2	169406384	rs7891433	C	T	0.3367	0.3367	650	0.0393243	0.271747	0.88494	-0.49116	0.695707	0.480196	-0.0576376	0.290886	0.842932
chr1	FMO2	169406448	rs7887295	A	G	0.6635	0.3365	650	-0.0386997	0.271543	0.886671	-0.607326	0.758937	0.423576	0.0583788	0.290646	0.840809
chr1	FMO2	169411872	rs11807206	A	G	0.8471	0.1529	650	0.253753	0.360021	0.480917	0.0518155	1.02456	0.959665	-0.329611	0.435844	0.449494
chr1	FMO2	169413232	rs12136568	A	C	0.7346	0.2654	650	0.0893493	0.286776	0.755371	-0.0263849	0.802833	0.973782	-0.351541	0.333293	0.291539
chr1	FMO2	169415152	rs7545752	A	G	0.183	0.183	650	0.38566	0.33505	0.249711	-0.375542	0.682741	0.582285	-0.439832	0.327994	0.179928
chr1	FMO2	169418256	rs12752688	C	T	0.8877	0.1123	650	-0.202675	0.37675	0.590607	-0.18975	0.869846	0.827318	-0.200042	0.377231	0.595911
chr1	FMO2	169418608	rs926268	G	T	0.4035	0.4035	650	0.0590871	0.274537	0.829592	-0.474609	0.704577	0.50056	-0.0703895	0.308493	0.819512
chr1	FMO2	169420064	rs3754495	G	T	0.2977	0.2977	650	-0.0433218	0.298646	0.884663	-0.451322	0.671356	0.501422	-0.137058	0.333496	0.681091
chr1	FMO2	169421584	rs2020870	A	G	0.928	0.072	650	0.030078	0.571799	0.958049	-0.304574	1.29291	0.813765	-0.118751	0.578656	0.837402
chr1	FMO2	169421728	rs6657314	C	T	0.5925	0.4075	650	-0.0504261	0.27134	0.852569	-0.58769	0.756055	0.436975	0.0484374	0.303486	0.873193
chr1	FMO2	169423616	rs11806072	A	G	0.4075	0.4075	650	0.0506436	0.271338	0.85194	-0.490441	0.705114	0.486711	-0.0489113	0.3035	0.871969
chr1	FMO2	169424496	rs3768570	A	G	0.4075	0.4075	650	0.0507415	0.271347	0.851662	-0.490411	0.705102	0.486731	-0.0489573	0.303513	0.871855
chr1	FMO2	169424912	rs12566823	C	T	0.7225	0.2775	650	0.175477	0.305258	0.565394	-0.28776	0.83931	0.731709	-0.152194	0.327479	0.642116
chr1	FMO2	169425120	rs12087971	C	T	0.052	0.052	650	0.222094	0.615202	0.718092	-0.49432	0.661736	0.45506	-0.393402	0.509273	0.439832
chr1	FMO2	169427328	rs12091865	C	T	0.052	0.052	650	0.22251	0.615124	0.717552	-0.494353	0.661739	0.455033	-0.393381	0.509253	0.439838
chr1	FMO2	169429200	rs2020860	C	T	0.0521	0.0521	650	0.221932	0.615076	0.718234	-0.494339	0.66175	0.455053	-0.393086	0.509265	0.440192
chr1	FMO2	169430736	rs7556029	A	G	0.847	0.153	650	0.262837	0.390771	0.501195	0.501077	1.02197	0.623918	-0.596504	0.422	0.157504
chr1	FMO2	169430768	rs7518693	A	G	0.1546	0.1546	650	-0.259426	0.388413	0.504189	-0.694833	0.664143	0.295464	0.605723	0.420217	0.149456
chr1	FMO2	169433152	rs10912537	A	G	0.7314	0.2686	650	0.0752864	0.318537	0.813161	-0.35187	0.865241	0.684248	-0.109248	0.361037	0.762197
chr1	FMO2	169433296	rs10912538	C	G	0.2689	0.2689	650	-0.0512141	0.316871	0.871602	-0.53165	0.675257	0.431088	0.0183006	0.361375	0.959611
chr1	FMO2	169435168	rs2307492	C	T	0.0918	0.0918	650	0.227911	0.383414	0.552228	-0.51583	0.679995	0.448105	-0.0332829	0.367459	0.92783
chr1	FMO2	169435200	rs2020862	C	T	0.6849	0.3151	650	0.0393988	0.292967	0.893021	-0.578906	0.838092	0.489727	0.0384509	0.329859	0.907203
chr1	FMO2	169435312	rs7542361	C	T	0.8437	0.1563	650	0.255726	0.386089	0.507747	0.537863	1.01554	0.596368	-0.618493	0.418765	0.13969
chr1	FMO2	169435424	rs2075987	A	C	0.592	0.408	650	-0.0478229	0.272158	0.860516	-0.579539	0.756205	0.443451	0.0417175	0.303951	0.890833
chr1	FMO2	169436064	rs13376335	C	T	0.9069	0.0931	650	-0.228676	0.386699	0.554283	-0.614743	0.866601	0.478093	0.0518346	0.369265	0.888366
chr1	FMO2	169436176	rs6692347	C	T	0.7268	0.2732	650	0.0386613	0.321769	0.904362	-0.470276	0.885749	0.595463	-0.0351988	0.366302	0.923447
chr1	FMO2	169436624	rs12730113	C	G	0.0938	0.0938	650	0.230285	0.388263	0.553103	-0.508569	0.680784	0.455043	-0.0615425	0.370156	0.867951
chr1	FMO2	169436832	rs10798263	C	T	0.3153	0.3153	650	-0.0452573	0.295684	0.878351	-0.520412	0.677048	0.442102	-0.00451655	0.332017	0.989146
chr1	FMO2	169436864	rs2236874	A	T	0.5903	0.4097	650	-0.044205	0.275066	0.872324	-0.560083	0.757067	0.459417	0.0256316	0.306182	0.933284
chr1	FMO2	169437168	rs10912552	A	G	0.6847	0.3153	650	0.0466743	0.296198	0.874789	-0.512805	0.840712	0.541885	-0.00692346	0.332371	0.983381
chr1	FMO2	169437200	rs2205724	C	G	0.6847	0.3153	650	0.0475052	0.296392	0.872662	-0.504596	0.840854	0.54844	-0.0125553	0.332473	0.969876
chr1	FMO2	169437360	rs4916183	A	T	0.9047	0.0953	650	-0.23232	0.391197	0.552599	-0.677859	0.869221	0.435481	0.0881343	0.371874	0.812656
chr1	FMO2	169437600	rs12758408	A	C	0.9001	0.0999	650	-0.258257	0.389505	0.507306	-0.66278	0.869262	0.445784	0.0800045	0.373837	0.83054
chr1	FMO2	169438768	rs7527478	G	T	0.8337	0.1663	650	-0.0914899	0.395017	0.816841	-0.311727	1.0743	0.771688	-0.124131	0.454843	0.784922
chr1	FMO2	169440032	rs2075988	C	T	0.0883	0.0883	650	-0.481027	0.423477	0.255999	-0.540794	0.668113	0.418265	0.217507	0.477216	0.648546
chr1	FMO2	169440768	rs16864174	G	T	0.9118	0.0882	650	0.482523	0.423287	0.25431	-0.102919	1.08211	0.924228	-0.218983	0.477083	0.646232
chr1	FMO2	169440928	rs16864177	A	T	0.088	0.088	650	-0.484136	0.423069	0.252482	-0.540864	0.668109	0.418202	0.219369	0.476855	0.645493
chr1	FMO2	169441152	rs2020863	A	G	0.9121	0.0879	650	0.485718	0.422858	0.250698	-0.10106	1.08155	0.925554	-0.219896	0.476693	0.644587
chr1	FMO2	169442208	rs2049920	A	G	0.0881	0.0881	650	-0.485718	0.422858	0.250698	-0.540853	0.668101	0.418206	0.219896	0.476693	0.644587
chr1	FMO2	169442272	rs2282726	G	T	0.8709	0.1291	650	-0.0477362	0.363878	0.895627	-1.03355	0.86691	0.233174	0.304667	0.374547	0.415973
chr1	FMO2	169442688	rs2179105	A	G	0.5653	0.4347	650	0.0877604	0.278466	0.752643	-0.540731	0.74775	0.469591	0.0151563	0.306158	0.960517
chr1	FMO2	169442864	rs7527067	C	T	0.1452	0.1452	650	-0.155378	0.393581	0.693005	-0.700302	0.663668	0.291334	0.62609	0.425208	0.140904
chr1	FMO2	169443744	rs2075989	C	T	0.1452	0.1452	650	-0.155179	0.393633	0.693417	-0.700296	0.663665	0.291336	0.626122	0.425235	0.140909
chr1	FMO2	169443824	rs2075990	G	T	0.5657	0.4343	650	0.0938496	0.277218	0.734956	-0.542351	0.746971	0.467797	0.0167382	0.30445	0.956156
chr1	FMO2	169443904	rs2075991	A	G	0.6171	0.3829	650	0.116772	0.286383	0.683459	-0.487355	0.781117	0.53268	-0.0312397	0.323363	0.923037
chr1	FMO2	169444032	rs16864191	A	G	0.0513	0.0513	650	0.0885265	0.616834	0.885881	-0.506422	0.664208	0.445794	-0.229155	0.507692	0.651726
chr1	FMO2	169444112	rs2072755	C	T	0.9119	0.0881	650	0.479293	0.425052	0.259485	-0.0904471	1.08311	0.933448	-0.225871	0.477831	0.636428
chr1	FMO2	169444144	rs2072756	G	T	0.8547	0.1453	650	0.154677	0.393744	0.69444	0.551774	1.02523	0.590442	-0.625974	0.425262	0.141028
chr1	FMO2	169444400	rs12142993	A	G	0.0506	0.0506	650	0.366943	0.60858	0.546542	-0.760498	0.660266	0.249401	1.65398	0.609196	0.0066271
chr1	FMO2	169444768	rs2020869	A	G	0.8722	0.1278	650	-0.0112281	0.35297	0.974623	-1.05658	0.865349	0.222089	0.316754	0.370434	0.392502
chr1	FMO2	169445904	rs7512785	C	T	0.7269	0.2731	650	0.0810469	0.294397	0.783087	-0.217596	0.788695	0.78263	-0.222385	0.307746	0.46991
chr1	FMO2	169446096	rs7515157	C	T	0.7255	0.2745	650	0.105873	0.294996	0.719673	-0.175675	0.786609	0.823277	-0.254011	0.307466	0.408724
chr1	FMO2	169446832	rs6668231	C	T	0.0515	0.0515	650	0.0654064	0.614188	0.915192	-0.504974	0.664386	0.447218	-0.233964	0.507674	0.644903
chr1	FMO2	169448464	rs17568302	A	G	0.8379	0.1621	650	-0.464702	0.475552	0.328478	-0.421512	1.07083	0.693852	-0.0339589	0.476464	0.943181
chr1	FMO2	169454400	rs12121072	C	T	0.8534	0.1466	650	0.196447	0.39277	0.616964	0.627498	1.01852	0.537837	-0.672266	0.422186	0.111307
chr1	FMO2	169454608	rs10798271	C	T	0.3061	0.3061	650	-0.137056	0.295866	0.643195	-0.593454	0.678983	0.3821	0.147357	0.331066	0.656249
chr1	FMO2	169454688	rs10912593	C	T	0.6939	0.3061	650	0.137096	0.295864	0.643096	-0.298714	0.84319	0.723139	-0.147372	0.331057	0.656207
chr1	FMO2	169456736	rs10912598	G	T	0.2002	0.2002	650	0.222245	0.326539	0.49612	-0.232353	0.684285	0.734191	-0.700025	0.34823	0.0444058
chr1	FMO2	169458208	rs981460	C	T	0.7635	0.2365	650	0.111012	0.340523	0.744421	-0.403954	0.966327	0.675925	-0.0731691	0.406626	0.857198
chr1	FMO2	169462688	rs10489230	G	T	0.4169	0.4169	650	-0.0574368	0.283593	0.8395	-0.414373	0.708387	0.558579	-0.135967	0.318151	0.669113
chr1	FMO2	169463232	rs3738813	C	G	0.6041	0.3959	650	0.189687	0.279036	0.496635	-0.345156	0.7457	0.643463	-0.144357	0.30682	0.638003
chr1	FMO2	169466992	rs12758241	C	T	0.1332	0.1332	650	0.0160316	0.349316	0.963395	-0.437831	0.683683	0.521912	-0.274841	0.374772	0.463342
chr1	FMO2	169467840	rs4916188	C	T	0.1297	0.1297	650	-0.00279182	0.356546	0.993753	-0.43083	0.683674	0.528584	-0.297481	0.376726	0.429733
chr1	FMO2	169468320	rs16864216	C	T	0.0808	0.0808	650	-0.331829	0.461659	0.47228	-0.533674	0.666752	0.423474	0.176698	0.528712	0.738226
chr1	GCLM	94109520	rs12041975	C	T	0.5982	0.4018	650	-0.0399679	0.260858	0.878227	-0.631688	0.748822	0.398907	0.0780698	0.275349	0.776771
chr1	GCLM	94109632	rs2143992	C	T	0.4162	0.4162	650	0.0570501	0.259586	0.826048	-0.462277	0.697648	0.507572	-0.0993668	0.274012	0.716876
chr1	GCLM	94112432	rs3789460	A	C	0.5981	0.4019	650	-0.0393303	0.26078	0.880119	-0.63001	0.74826	0.399807	0.0770339	0.275214	0.77955
chr1	GCLM	94113728	rs2273166	C	T	0.5981	0.4019	650	-0.0384325	0.260735	0.882816	-0.627796	0.747817	0.401186	0.0755923	0.275293	0.783633
chr1	GCLM	94115152	rs3747965	A	C	0.3241	0.3241	650	-0.310114	0.283558	0.274107	-0.4825	0.693414	0.486534	-0.0488569	0.320877	0.878981
chr1	GCLM	94117728	rs2235970	A	G	0.6137	0.3863	650	-0.178367	0.275554	0.517436	-0.135958	0.761457	0.858291	-0.29958	0.258341	0.246198
chr1	GCLM	94118912	rs6687387	A	G	0.6549	0.3451	650	-0.428369	0.278262	0.123696	-0.96994	0.757298	0.200267	0.349448	0.310858	0.260954
chr1	GCLM	94120720	rs7533596	A	G	0.3451	0.3451	650	0.44293	0.277001	0.109816	-0.288991	0.701351	0.680303	-0.32066	0.305912	0.294543
chr1	GCLM	94121664	rs11165030	A	C	0.6336	0.3664	650	-0.470189	0.275425	0.0877961	-0.891297	0.745242	0.231703	0.310947	0.308684	0.313775
chr1	GCLM	94123920	rs3170633	C	T	0.6548	0.3452	650	-0.454924	0.274843	0.0978811	-0.887501	0.749142	0.23614	0.288893	0.298893	0.333773
chr1	GCLM	94124968	rs10489605	C	T	0.9229	0.0771	650	-1.10907	0.483424	0.0217792	-0.665535	1.05336	0.527506	0.0276618	0.434659	0.949257
chr1	GCLM	94126040	rs7549683	G	T	0.656	0.344	650	-0.457628	0.276921	0.0984209	-0.892048	0.751218	0.235043	0.291845	0.301172	0.332529
chr1	GCLM	94132696	rs769211	A	C	0.2535	0.2535	650	0.111594	0.306885	0.716131	-0.356145	0.695071	0.608381	-0.26008	0.317493	0.412689
chr1	GCLM	94137144	rs12140446	A	T	0.3301	0.3301	650	-0.339127	0.289053	0.240702	-0.448073	0.691957	0.51728	-0.0947697	0.316863	0.764873
chr1	GCLM	94137920	rs7517826	A	C	0.3421	0.3421	650	0.46031	0.279533	0.0996175	-0.307133	0.700976	0.661278	-0.295169	0.30386	0.33135
chr1	GCLM	94139688	rs7515191	A	G	0.3415	0.3415	650	0.461208	0.280274	0.0998541	-0.306946	0.700981	0.661473	-0.295967	0.304612	0.33124
chr1	GCLM	94142208	rs3827715	C	T	0.2535	0.2535	650	0.111366	0.306738	0.716556	-0.355628	0.694953	0.608841	-0.2613	0.317548	0.410582
chr1	GCLM	94145464	rs2301022	C	T	0.6616	0.3384	650	0.0791667	0.287948	0.783367	0.0795233	0.767237	0.917448	-0.45058	0.27068	0.0959876
chr1	GCLM	94158176	rs1473711	A	G	0.1655	0.1655	650	0.353019	0.347115	0.309149	-0.467735	0.677671	0.490063	0.0782211	0.356704	0.826425
chr1	GCLM	94159640	rs11165034	A	G	0.8356	0.1644	650	-0.371468	0.352395	0.291826	-0.319341	0.858241	0.709828	-0.0707871	0.360205	0.844204
chr1	GCLM	94160184	rs2391324	C	T	0.8367	0.1633	650	-0.388148	0.356928	0.27683	-0.328833	0.860335	0.702302	-0.0628187	0.363125	0.862656
chr1	GCLM	94160728	rs10874811	C	T	0.8233	0.1767	650	-0.396976	0.353415	0.261328	-0.436911	0.853652	0.608781	-0.0145882	0.363871	0.96802
chr1	GCLM	94161160	rs743111	C	T	0.4919	0.4919	650	-0.0708201	0.274169	0.796169	-0.16937	0.709567	0.811342	-0.368661	0.274133	0.178682
chr1	GCLM	94161648	rs743110	A	G	0.3134	0.3134	650	-0.202269	0.298257	0.497664	-0.794627	0.671668	0.236783	0.449377	0.284248	0.113894
chr1	GCLM	94166664	rs6696758	A	G	0.1613	0.1613	650	0.417437	0.363284	0.250529	-0.442615	0.67627	0.512793	0.0457542	0.367251	0.900852
chr1	GLRX2	191318304	rs2275444	A	G	0.743	0.257	650	-0.61969	0.329694	0.0601638	-0.00826503	0.788299	0.991635	-0.358093	0.321945	0.266018
chr1	GLRX2	191319152	rs12134846	C	T	0.054	0.054	650	-1.07816	0.53141	0.0424719	-0.520135	0.670829	0.438126	-0.0592296	0.641941	0.926486
chr1	GLRX2	191320784	rs10921309	A	G	0.4601	0.4601	650	-0.266599	0.286447	0.352004	-0.385426	0.688201	0.575446	-0.20064	0.287136	0.4847
chr1	GLRX2	191321104	rs10801173	C	T	0.713	0.287	650	-0.168132	0.306103	0.582823	0.101235	0.782994	0.897127	-0.451762	0.317172	0.154347
chr1	GLRX2	191324592	rs10737620	A	T	0.7424	0.2576	650	-0.614252	0.33061	0.0631782	-0.00712625	0.788671	0.992791	-0.358945	0.322718	0.266028
chr1	GLRX2	191327952	rs4657843	A	G	0.7542	0.2458	650	-0.579726	0.330175	0.0791201	-0.247189	0.800344	0.757433	-0.183834	0.322307	0.568427
chr1	GLRX2	191340192	rs10801174	A	T	0.6881	0.3119	650	-0.212988	0.301632	0.480114	-0.110618	0.757706	0.883928	-0.321378	0.309706	0.299415
chr1	GLRX2	191341728	rs912071	C	T	0.258	0.258	650	0.609708	0.331065	0.0655254	-0.72529	0.681496	0.28721	0.359451	0.323127	0.265959
chr1	GLRX2	191342064	rs912070	A	C	0.2581	0.2581	650	0.607606	0.331141	0.0665226	-0.725293	0.681604	0.287284	0.359365	0.323178	0.266151
chr1	GLRX2	191345840	rs9783104	A	G	0.2462	0.2462	650	0.574581	0.330833	0.0824277	-0.614475	0.677409	0.364356	0.183546	0.322586	0.569367
chr1	GLRX2	191349504	rs6665069	A	C	0.2583	0.2583	650	0.6024	0.331293	0.0690137	-0.724846	0.681874	0.287773	0.358777	0.323279	0.267082
chr1	GLRX2	191350128	rs12123511	G	T	0.9459	0.0541	650	1.08831	0.533322	0.0412882	-0.645734	1.37684	0.639071	0.0625764	0.645855	0.922814
chr1	GLRX2	191350672	rs10733078	C	T	0.6814	0.3186	650	-0.224004	0.304936	0.462587	-0.135782	0.760234	0.858248	-0.303219	0.315614	0.336689
chr1	GLRX2	191356656	rs3806351	C	T	0.6875	0.3125	650	-0.196523	0.301703	0.514802	-0.110291	0.757835	0.884289	-0.321627	0.310042	0.299565
chr1	GLRX2	191357488	rs10737621	A	C	0.6875	0.3125	650	-0.194588	0.301604	0.518812	-0.110374	0.757775	0.884193	-0.321536	0.309985	0.299613
chr1	GLRX2	191358608	rs4450000	C	G	0.3126	0.3126	650	0.192468	0.301512	0.523251	-0.753243	0.696941	0.279793	0.321237	0.309914	0.299952
chr1	GLRX2	191359360	rs10494674	A	G	0.2466	0.2466	650	0.560026	0.330975	0.0906366	-0.613057	0.677824	0.365758	0.182125	0.322122	0.571808
chr1	GLRX2	191360016	rs10801177	G	T	0.6874	0.3126	650	-0.188559	0.301186	0.531279	-0.111459	0.757566	0.883031	-0.320625	0.309632	0.300433
chr1	GLRX2	191360992	rs4466634	C	T	0.6875	0.3125	650	-0.186811	0.301	0.53484	-0.112297	0.757467	0.882143	-0.319967	0.309472	0.301177
chr1	GPX7	52821856	rs17373952	C	T	0.0509	0.0509	650	0.937219	0.624639	0.133506	-0.503223	0.675884	0.45655	0.432172	0.623788	0.488423
chr1	GPX7	52822420	rs835353	G	T	0.8796	0.1204	650	0.0674688	0.428039	0.874754	-0.765547	0.990531	0.439602	0.143134	0.407824	0.72561
chr1	GPX7	52823048	rs6679249	A	G	0.1606	0.1606	650	0.274722	0.337339	0.415428	-0.534606	0.668011	0.42354	0.0459436	0.365629	0.900004
chr1	GPX7	52823608	rs835344	A	G	0.4574	0.4574	650	0.0525614	0.263857	0.842103	-0.614057	0.71793	0.392376	0.0876346	0.271552	0.74691
chr1	GPX7	52824580	rs12737517	G	T	0.555	0.445	650	0.225484	0.272019	0.407145	-0.698394	0.724561	0.335103	0.130179	0.28606	0.649055
chr1	GPX7	52825548	rs12120268	A	C	0.061	0.061	650	0.026845	0.497263	0.956947	-0.605338	0.671977	0.367678	0.445281	0.486751	0.360295
chr1	GPX7	52828776	rs12138419	A	G	0.0608	0.0608	650	0.0629827	0.49493	0.898738	-0.604913	0.672015	0.368041	0.430532	0.486599	0.376276
chr1	GPX7	52828892	rs12097807	A	G	0.9485	0.0515	650	-0.871044	0.615545	0.157046	0.334202	1.28698	0.795111	-0.421685	0.607098	0.487311
chr1	GPX7	52829184	rs11591099	A	G	0.8391	0.1609	650	-0.26711	0.331905	0.420947	-0.42793	0.90785	0.637379	-0.0555084	0.35972	0.877365
chr1	GPX7	52831696	rs835337	A	G	0.2825	0.2825	650	0.158117	0.301006	0.599378	-0.483871	0.673566	0.472528	-0.0972434	0.30726	0.751633
chr1	GPX7	52834352	rs835338	A	G	0.2825	0.2825	650	0.158065	0.301052	0.599554	-0.483804	0.673567	0.47259	-0.097397	0.307302	0.751288
chr1	GPX7	52834828	rs835339	C	G	0.4634	0.4634	650	0.0791828	0.261978	0.762462	-0.647373	0.722196	0.370042	0.11862	0.271774	0.662498
chr1	GPX7	52835676	rs1097233	C	G	0.8306	0.1694	650	-0.137417	0.36876	0.709412	-1.17372	0.863681	0.174154	0.393304	0.327821	0.230235
chr1	GPX7	52836148	rs1097234	A	C	0.1693	0.1693	650	0.136955	0.368674	0.71028	-0.387238	0.66398	0.559754	-0.392611	0.327625	0.230778
chr1	GPX7	52836500	rs835340	C	G	0.1693	0.1693	650	0.13657	0.368571	0.710981	-0.387287	0.664008	0.559721	-0.392215	0.327442	0.230989
chr1	GPX7	52836600	rs835341	A	G	0.4581	0.4581	650	0.0703801	0.261394	0.787738	-0.588071	0.718753	0.413253	0.057546	0.272256	0.8326
chr1	GPX7	52836624	rs835342	A	G	0.5366	0.4634	650	-0.0704612	0.261845	0.787856	-0.410166	0.708749	0.56278	-0.118418	0.271541	0.662767
chr1	GPX7	52840176	rs6588431	C	T	0.5886	0.4114	650	0.0991282	0.272707	0.716234	-0.447606	0.735394	0.542749	-0.0575704	0.277534	0.83567
chr1	GPX7	52842104	rs3753753	C	G	0.2815	0.2815	650	0.156681	0.301763	0.603608	-0.48083	0.673413	0.475215	-0.103005	0.307834	0.737917
chr1	GPX7	52845916	rs946154	C	G	0.6586	0.3414	650	-0.162894	0.294557	0.580254	-0.524636	0.766285	0.493566	-0.0202873	0.296903	0.945523
chr1	GPX7	52847120	rs1047635	A	C	0.5386	0.4614	650	-0.0820163	0.264781	0.75675	-0.425126	0.711919	0.550404	-0.102582	0.275833	0.709968
chr1	GPX7	52849212	rs7527068	A	G	0.1689	0.1689	650	0.125374	0.367039	0.732665	-0.388184	0.664139	0.558889	-0.387487	0.325597	0.234014
chr1	GPX7	52849252	rs7529595	C	T	0.6693	0.3307	650	-0.337205	0.288665	0.242745	-0.615349	0.779692	0.429983	0.0659819	0.300027	0.825934
chr1	GPX7	52852540	rs6683347	A	G	0.1686	0.1686	650	0.115329	0.366661	0.753112	-0.391104	0.664227	0.555988	-0.378523	0.325099	0.24429
chr1	GPX7	52853908	rs6588432	A	G	0.8316	0.1684	650	-0.107558	0.366671	0.769265	-1.13451	0.859517	0.186856	0.370333	0.324956	0.254436
chr1	GPX7	52854172	rs6671552	A	G	0.9296	0.0704	650	0.871528	0.5544	0.115946	-0.275313	1.32724	0.835672	-0.137001	0.614988	0.823714
chr1	GPX7	52855704	rs17107332	C	T	0.0699	0.0699	650	-0.890812	0.570375	0.118335	-0.553111	0.675044	0.412576	0.161551	0.637581	0.799974
chr1	GPX7	52857924	rs6672470	C	T	0.9105	0.0895	650	0.788755	0.46563	0.0902743	0.09436	1.11384	0.932487	-0.332971	0.495202	0.501333
chr1	GPX7	52859480	rs11205982	A	C	0.9231	0.0769	650	-1.71178	0.582318	0.0032864	-0.40227	1.35507	0.766572	-0.0574002	0.64198	0.928755
chr1	GPX7	52863508	rs11581211	G	T	0.1166	0.1166	650	0.499368	0.367313	0.173983	-0.640169	0.664702	0.335501	0.4765	0.420074	0.256659
chr1	GPX7	52867284	rs11583321	A	T	0.1166	0.1166	650	0.503014	0.366236	0.169606	-0.642302	0.664697	0.33389	0.488276	0.41983	0.244817
chr1	GSTM1	110012192	rs625456	G	T	0.8404	0.1596	650	-0.286175	0.352685	0.417126	-2.01133	0.956482	0.0354796	0.823266	0.371126	0.0265349
chr1	GSTM1	110014984	rs673151	C	T	0.9398	0.0602	650	0.404406	0.506693	0.424796	-0.00927289	1.22869	0.993978	-0.286417	0.543244	0.59803
chr1	GSTM1	110015040	rs574344	A	T	0.0881	0.0881	650	-0.1482	0.419752	0.724039	-0.621181	0.661122	0.34743	0.526735	0.520378	0.311434
chr1	GSTM1	110016704	rs655315	A	G	0.5069	0.4931	650	-0.109478	0.292596	0.708285	-0.861144	0.743586	0.246825	0.304169	0.305982	0.320186
chr1	GSTM1	110021608	rs12024479	C	G	0.484	0.484	650	0.279425	0.296722	0.346343	-0.472942	0.710131	0.505416	-0.0788222	0.314169	0.801898
chr1	GSTM1	110043296	rs534314	C	G	0.8908	0.1092	650	-0.0501348	0.439889	0.90926	0.10078	1.12267	0.928471	-0.352412	0.522751	0.500216
chr1	GSTM1	110047560	rs11101985	C	G	0.4002	0.4002	650	0.492132	0.322728	0.127281	-0.525861	0.742256	0.478658	0.035398	0.361319	0.921957
chr1	GSTM1	110048688	rs1292099	C	T	0.595	0.405	650	0.469256	0.32337	0.14674	-0.588847	0.787642	0.454697	0.106755	0.331034	0.747082
chr1	GSTM1	110049992	rs1296955	A	G	0.1218	0.1218	650	-0.324361	0.484553	0.503239	-0.651435	0.684774	0.341445	0.505519	0.575237	0.379509
chr1	GSTM1	110050696	rs11579576	C	T	0.4056	0.4056	650	0.592489	0.303047	0.0505706	-0.388074	0.732621	0.596315	-0.109675	0.334765	0.743201
chr1	GSTM1	110053784	rs1292097	C	G	0.405	0.405	650	-0.461249	0.313601	0.141341	-0.371642	0.690006	0.590158	-0.0985926	0.316927	0.755733
chr1	GSTM1	110053992	rs366631	A	G	0.7977	0.2023	650	0.158046	0.423115	0.708754	-1.18636	1.09714	0.279554	0.390931	0.554904	0.48112
chr1	GSTM1	110054768	rs3754446	C	A	0.3503	0.3503	650	0.165298	0.275821	0.548976	-0.501859	0.693768	0.469445	0.00473752	0.285951	0.986782
chr1	GSTM1	110054904	rs1292096	A	G	0.1887	0.1887	650	0.34839	0.381931	0.361674	-0.555505	0.684304	0.416917	0.0278619	0.418581	0.94693
chr1	GSTM1	110055264	rs11101989	A	C	0.6665	0.3335	650	-0.204329	0.305112	0.503058	-0.364348	0.782685	0.641566	-0.0827882	0.316651	0.793746
chr1	GSTM1	110055432	rs674787	C	T	0.7645	0.2355	650	-0.348141	0.422036	0.409424	-1.81987	1.05116	0.083399	0.803738	0.536453	0.134069
chr1	GSTM1	110056200	rs1758104	G	T	0.1955	0.1955	650	-0.383369	0.411759	0.351827	-0.619115	0.700972	0.377115	0.207866	0.485597	0.668605
chr1	GSTM1	110056688	rs12736389	C	G	0.1859	0.1859	650	0.801752	0.405361	0.0479432	-0.57621	0.677029	0.394722	-0.148286	0.445688	0.739352
chr1	GSTM1	110056696	rs929166	G	T	0.2833	0.2833	650	0.0413414	0.297373	0.889433	-0.507645	0.690511	0.462234	-0.0156745	0.300378	0.958383
chr1	GSTM1	110057120	rs4970773	C	G	0.718	0.282	650	-0.04183	0.298994	0.888737	-0.564774	0.78114	0.469672	0.0329538	0.300336	0.912629
chr1	GSTM2	109994288	rs542338	A	G	0.4277	0.4277	650	-0.0181339	0.248679	0.941869	-0.0870339	0.684174	0.898774	-0.51073	0.263836	0.0528934
chr1	GSTM2	109994912	rs592586	A	G	0.4326	0.4326	650	-0.00845403	0.251145	0.973147	-0.0883412	0.686451	0.897601	-0.504651	0.266328	0.0581125
chr1	GSTM2	109996432	rs661417	C	T	0.5729	0.4271	650	0.0181293	0.248689	0.941886	-1.11568	0.722726	0.122659	0.515359	0.263794	0.0507434
chr1	GSTM2	109996640	rs525362	C	G	0.4303	0.4303	650	-0.0266329	0.248816	0.914758	-0.0822229	0.683153	0.9042	-0.5174	0.263514	0.0495928
chr1	GSTM2	109996752	rs681991	A	G	0.4297	0.4297	650	-0.0262611	0.248501	0.915838	-0.0812059	0.682289	0.90526	-0.520846	0.263023	0.0476778
chr1	GSTM2	109997384	rs668532	A	C	0.5706	0.4294	650	0.0258768	0.248263	0.916986	-1.12567	0.722749	0.119354	0.522435	0.262713	0.0467441
chr1	GSTM2	109997464	rs668413	A	C	0.429	0.429	650	-0.0255942	0.248035	0.917814	-0.0803886	0.681419	0.90609	-0.524043	0.262384	0.0457995
chr1	GSTM2	109999744	rs638007	A	T	0.5703	0.4297	650	0.0107019	0.248351	0.965628	-1.14982	0.722609	0.111563	0.541763	0.262742	0.0392116
chr1	GSTM2	110000248	rs1010167	C	G	0.6041	0.3959	650	0.132765	0.275637	0.630043	-0.291124	0.71727	0.684832	-0.204785	0.259362	0.429778
chr1	GSTM2	110001880	rs560018	C	T	0.3717	0.3717	650	0.159765	0.248276	0.519901	-0.225395	0.671109	0.736981	-0.442036	0.258432	0.0871819
chr1	GSTM2	110002648	rs535537	A	G	0.1279	0.1279	650	0.070858	0.349472	0.839325	-0.687294	0.666818	0.302678	0.685788	0.367946	0.0623463
chr1	GSTM2	110003104	rs650985	C	T	0.0567	0.0567	650	1.05166	0.484688	0.0300245	-0.481266	0.673693	0.474999	0.757349	0.565886	0.180785
chr1	GSTM2	110003224	rs506008	C	T	0.8772	0.1228	650	-0.112401	0.36331	0.757032	0.744278	0.947397	0.4321	-0.716315	0.377413	0.0577009
chr1	GSTM2	110011432	rs638820	A	G	0.5157	0.4843	650	-0.0826701	0.258635	0.749241	-0.160384	0.707137	0.820573	-0.349242	0.267445	0.191605
chr1	GSTM2	110012192	rs625456	G	T	0.8404	0.1596	650	-0.286175	0.352685	0.417126	-2.01133	0.956482	0.0354796	0.823266	0.371126	0.0265349
chr1	GSTM2	110014984	rs673151	C	T	0.9398	0.0602	650	0.404406	0.506693	0.424796	-0.00927289	1.22869	0.993978	-0.286417	0.543244	0.59803
chr1	GSTM2	110015040	rs574344	A	T	0.0881	0.0881	650	-0.1482	0.419752	0.724039	-0.621181	0.661122	0.34743	0.526735	0.520378	0.311434
chr1	GSTM2	110016704	rs655315	A	G	0.5069	0.4931	650	-0.109478	0.292596	0.708285	-0.861144	0.743586	0.246825	0.304169	0.305982	0.320186
chr1	GSTM2	110021608	rs12024479	C	G	0.484	0.484	650	0.279425	0.296722	0.346343	-0.472942	0.710131	0.505416	-0.0788222	0.314169	0.801898
chr1	GSTM2	110043296	rs534314	C	G	0.8908	0.1092	650	-0.0501348	0.439889	0.90926	0.10078	1.12267	0.928471	-0.352412	0.522751	0.500216
chr1	GSTM2	110047560	rs11101985	C	G	0.4002	0.4002	650	0.492132	0.322728	0.127281	-0.525861	0.742256	0.478658	0.035398	0.361319	0.921957
chr1	GSTM3	110060536	rs3768490	G	T	0.6507	0.3493	650	-0.179478	0.285095	0.528997	-0.575172	0.767492	0.453606	0.0719513	0.282046	0.798642
chr1	GSTM3	110062264	rs11807	C	T	0.1926	0.1926	650	0.485483	0.335647	0.148062	-0.557823	0.680532	0.412395	-0.0439825	0.368064	0.904882
chr1	GSTM3	110064608	rs10776699	A	C	0.5941	0.4059	650	0.300107	0.278042	0.280428	-0.345497	0.750982	0.645473	-0.115202	0.279771	0.680506
chr1	GSTM3	110070352	rs4970774	C	A	0.4543	0.4543	650	0.254723	0.262266	0.331429	-0.169286	0.696557	0.80798	-0.448853	0.280794	0.109929
chr1	GSTM3	110070808	rs1854962	A	G	0.2471	0.2471	650	-0.0659879	0.325983	0.839583	-0.45578	0.673539	0.4986	-0.20282	0.317185	0.522538
chr1	GSTM3	110072976	rs4970776	A	T	0.3784	0.3784	650	-0.0635851	0.270247	0.813987	-0.378016	0.677676	0.576972	-0.284312	0.286568	0.321137
chr1	GSTM3	110077264	rs1927328	A	G	0.6992	0.3008	650	0.0315971	0.289651	0.913134	-1.1058	0.796293	0.164929	0.376625	0.279873	0.178399
chr1	GSTM3	110078384	rs1055259	C	T	0.113	0.113	650	0.0530571	0.418747	0.899174	-0.602306	0.68243	0.377458	0.326955	0.498261	0.5117
chr1	GSTM3	110078928	rs3814309	C	T	0.2991	0.2991	650	-0.024216	0.294548	0.934476	-0.353496	0.673104	0.599463	-0.376535	0.28206	0.181894
chr1	GSTM3	110079472	rs1109138	C	T	0.5694	0.4306	650	0.285953	0.266567	0.283395	-0.250851	0.724916	0.729311	-0.225253	0.263574	0.392766
chr1	GSTM3	110080496	rs1537236	C	T	0.5124	0.4876	650	0.00631594	0.265699	0.981035	-0.662285	0.721865	0.358899	0.112723	0.26782	0.673833
chr1	GSTM3	110081128	rs2234696	G	T	0.081	0.081	650	1.12844	0.506829	0.0259827	-0.620716	0.664871	0.350517	-0.501714	0.583257	0.389682
chr1	GSTM3	110081224	rs7483	C	T	0.7044	0.2956	650	0.00776416	0.296885	0.979136	-1.0946	0.80582	0.174348	0.368107	0.281829	0.191506
chr1	GSTM3	110081440	rs1571858	C	T	0.7044	0.2956	650	-0.0163561	0.29576	0.955898	-1.12364	0.805166	0.162854	0.391141	0.281312	0.164402
chr1	GSTM3	110083464	rs10735234	A	G	0.5651	0.4349	650	0.315146	0.260385	0.226161	-0.238612	0.725501	0.742237	-0.230331	0.259403	0.37458
chr1	GSTM3	110084496	rs1332018	G	T	0.4345	0.4345	650	-0.260499	0.274119	0.341953	-0.620109	0.694314	0.371791	0.138612	0.276639	0.61633
chr1	GSTM3	110085312	rs4970777	C	T	0.4391	0.4391	650	-0.216878	0.270171	0.422123	-0.599142	0.692975	0.387262	0.112069	0.272614	0.681006
chr1	GSTM3	110085736	rs4970737	C	G	0.7361	0.2639	650	0.13953	0.322537	0.665304	-0.874919	0.827742	0.290514	0.198346	0.303795	0.513824
chr1	GSTM3	110094376	rs15864	C	G	0.3024	0.3024	650	-0.0944413	0.321262	0.768781	-0.561995	0.684912	0.41191	-0.00816389	0.305276	0.978665
chr1	GSTM3	110095192	rs17597934	C	T	0.9302	0.0698	650	0.0530525	0.464544	0.909077	-0.565776	1.12044	0.613589	0.0241297	0.525499	0.963376
chr1	GSTM3	110096096	rs2274536	A	G	0.7111	0.2889	650	-0.45758	0.290573	0.115314	-1.06101	0.791911	0.180305	0.295652	0.34281	0.388448
chr1	GSTM3	110097168	rs1887546	G	T	0.7117	0.2883	650	-0.454709	0.292878	0.12053	-1.07205	0.792565	0.176172	0.305695	0.34355	0.373566
chr1	GSTM3	110097296	rs1887547	C	T	0.5911	0.4089	650	0.30247	0.275978	0.273082	-0.272303	0.735154	0.711082	-0.187197	0.268263	0.485293
chr1	GSTM3	110097416	rs1887548	C	G	0.4103	0.4103	650	-0.296827	0.274675	0.279854	-0.664558	0.694992	0.338966	0.200079	0.268787	0.45665
chr1	GSTM3	110097536	rs6673976	C	T	0.4092	0.4092	650	-0.278225	0.275048	0.311753	-0.642095	0.69531	0.355764	0.178754	0.267802	0.504462
chr1	GSTM3	110097808	rs6684608	C	T	0.5906	0.4094	650	0.265551	0.27455	0.333433	-0.290786	0.734102	0.692023	-0.174779	0.267543	0.513579
chr1	GSTM3	110097864	rs6676743	C	T	0.4124	0.4124	650	-0.204052	0.277723	0.462503	-0.6406	0.695956	0.357332	0.162322	0.270502	0.548454
chr1	GSTM3	110101072	rs2094469	A	G	0.7512	0.2488	650	-0.400165	0.316908	0.206691	-0.772656	0.798379	0.333154	0.120532	0.3307	0.715503
chr1	GSTM3	110101216	rs11102001	A	G	0.0581	0.0581	650	-0.478387	0.470914	0.309692	-0.612672	0.664394	0.356449	0.50296	0.52054	0.333931
chr1	GSTM3	110101800	rs11102002	C	T	0.9413	0.0587	650	0.485533	0.478566	0.310316	0.43014	1.19527	0.718944	-0.521794	0.529941	0.324808
chr1	GSTM3	110101968	rs3818562	A	G	0.4916	0.4916	650	-0.0865819	0.27262	0.750795	-0.540238	0.725511	0.456495	-0.00451733	0.282193	0.987228
chr1	GSTM3	110102784	rs6693815	C	T	0.7792	0.2208	650	-0.162274	0.34926	0.642202	-0.355029	0.8379	0.671776	-0.114283	0.369988	0.757411
chr1	GSTM3	110105024	rs4970779	C	T	0.6704	0.3296	650	0.10373	0.318755	0.744861	-0.692694	0.80759	0.391042	0.0979326	0.329177	0.766079
chr1	GSTM4	109981280	rs17024629	C	T	0.8416	0.1584	650	-0.0586973	0.319682	0.854318	0.7365	0.93348	0.430122	-0.717615	0.369128	0.0518856
chr1	GSTM4	109982688	rs7515406	A	C	0.6328	0.3672	650	-0.154417	0.254257	0.543634	-1.0443	0.756083	0.167217	0.388247	0.266077	0.144522
chr1	GSTM4	109988088	rs12745189	C	T	0.5614	0.4386	650	-0.00128402	0.265896	0.996147	-0.210283	0.710527	0.767265	-0.283188	0.258595	0.273473
chr1	GSTM4	109994288	rs542338	A	G	0.4277	0.4277	650	-0.0181339	0.248679	0.941869	-0.0870339	0.684174	0.898774	-0.51073	0.263836	0.0528934
chr1	GSTM4	109994912	rs592586	A	G	0.4326	0.4326	650	-0.00845403	0.251145	0.973147	-0.0883412	0.686451	0.897601	-0.504651	0.266328	0.0581125
chr1	GSTM4	109996432	rs661417	C	T	0.5729	0.4271	650	0.0181293	0.248689	0.941886	-1.11568	0.722726	0.122659	0.515359	0.263794	0.0507434
chr1	GSTM4	109996640	rs525362	C	G	0.4303	0.4303	650	-0.0266329	0.248816	0.914758	-0.0822229	0.683153	0.9042	-0.5174	0.263514	0.0495928
chr1	GSTM4	109996752	rs681991	A	G	0.4297	0.4297	650	-0.0262611	0.248501	0.915838	-0.0812059	0.682289	0.90526	-0.520846	0.263023	0.0476778
chr1	GSTM4	109997384	rs668532	A	C	0.5706	0.4294	650	0.0258768	0.248263	0.916986	-1.12567	0.722749	0.119354	0.522435	0.262713	0.0467441
chr1	GSTM4	109997464	rs668413	A	C	0.429	0.429	650	-0.0255942	0.248035	0.917814	-0.0803886	0.681419	0.90609	-0.524043	0.262384	0.0457995
chr1	GSTM4	109999744	rs638007	A	T	0.5703	0.4297	650	0.0107019	0.248351	0.965628	-1.14982	0.722609	0.111563	0.541763	0.262742	0.0392116
chr1	GSTM4	110000248	rs1010167	C	G	0.6041	0.3959	650	0.132765	0.275637	0.630043	-0.291124	0.71727	0.684832	-0.204785	0.259362	0.429778
chr1	GSTM4	110001880	rs560018	C	T	0.3717	0.3717	650	0.159765	0.248276	0.519901	-0.225395	0.671109	0.736981	-0.442036	0.258432	0.0871819
chr1	GSTM4	110002648	rs535537	A	G	0.1279	0.1279	650	0.070858	0.349472	0.839325	-0.687294	0.666818	0.302678	0.685788	0.367946	0.0623463
chr1	GSTM4	110003104	rs650985	C	T	0.0567	0.0567	650	1.05166	0.484688	0.0300245	-0.481266	0.673693	0.474999	0.757349	0.565886	0.180785
chr1	GSTM4	110003224	rs506008	C	T	0.8772	0.1228	650	-0.112401	0.36331	0.757032	0.744278	0.947397	0.4321	-0.716315	0.377413	0.0577009
chr1	GSTM4	110011432	rs638820	A	G	0.5157	0.4843	650	-0.0826701	0.258635	0.749241	-0.160384	0.707137	0.820573	-0.349242	0.267445	0.191605
chr1	GSTM4	110012192	rs625456	G	T	0.8404	0.1596	650	-0.286175	0.352685	0.417126	-2.01133	0.956482	0.0354796	0.823266	0.371126	0.0265349
chr1	GSTM4	110014984	rs673151	C	T	0.9398	0.0602	650	0.404406	0.506693	0.424796	-0.00927289	1.22869	0.993978	-0.286417	0.543244	0.59803
chr1	GSTM4	110015040	rs574344	A	T	0.0881	0.0881	650	-0.1482	0.419752	0.724039	-0.621181	0.661122	0.34743	0.526735	0.520378	0.311434
chr1	GSTM4	110016704	rs655315	A	G	0.5069	0.4931	650	-0.109478	0.292596	0.708285	-0.861144	0.743586	0.246825	0.304169	0.305982	0.320186
chr1	GSTM4	110021608	rs12024479	C	G	0.484	0.484	650	0.279425	0.296722	0.346343	-0.472942	0.710131	0.505416	-0.0788222	0.314169	0.801898
chr1	GSTM4	110043296	rs534314	C	G	0.8908	0.1092	650	-0.0501348	0.439889	0.90926	0.10078	1.12267	0.928471	-0.352412	0.522751	0.500216
chr1	GSTM5	110043296	rs534314	C	G	0.8908	0.1092	650	-0.0501348	0.439889	0.90926	0.10078	1.12267	0.928471	-0.352412	0.522751	0.500216
chr1	GSTM5	110047560	rs11101985	C	G	0.4002	0.4002	650	0.492132	0.322728	0.127281	-0.525861	0.742256	0.478658	0.035398	0.361319	0.921957
chr1	GSTM5	110048688	rs1292099	C	T	0.595	0.405	650	0.469256	0.32337	0.14674	-0.588847	0.787642	0.454697	0.106755	0.331034	0.747082
chr1	GSTM5	110049992	rs1296955	A	G	0.1218	0.1218	650	-0.324361	0.484553	0.503239	-0.651435	0.684774	0.341445	0.505519	0.575237	0.379509
chr1	GSTM5	110050696	rs11579576	C	T	0.4056	0.4056	650	0.592489	0.303047	0.0505706	-0.388074	0.732621	0.596315	-0.109675	0.334765	0.743201
chr1	GSTM5	110053784	rs1292097	C	G	0.405	0.405	650	-0.461249	0.313601	0.141341	-0.371642	0.690006	0.590158	-0.0985926	0.316927	0.755733
chr1	GSTM5	110053992	rs366631	A	G	0.7977	0.2023	650	0.158046	0.423115	0.708754	-1.18636	1.09714	0.279554	0.390931	0.554904	0.48112
chr1	GSTM5	110054768	rs3754446	C	A	0.3503	0.3503	650	0.165298	0.275821	0.548976	-0.501859	0.693768	0.469445	0.00473752	0.285951	0.986782
chr1	GSTM5	110054904	rs1292096	A	G	0.1887	0.1887	650	0.34839	0.381931	0.361674	-0.555505	0.684304	0.416917	0.0278619	0.418581	0.94693
chr1	GSTM5	110055264	rs11101989	A	C	0.6665	0.3335	650	-0.204329	0.305112	0.503058	-0.364348	0.782685	0.641566	-0.0827882	0.316651	0.793746
chr1	GSTM5	110055432	rs674787	C	T	0.7645	0.2355	650	-0.348141	0.422036	0.409424	-1.81987	1.05116	0.083399	0.803738	0.536453	0.134069
chr1	GSTM5	110056200	rs1758104	G	T	0.1955	0.1955	650	-0.383369	0.411759	0.351827	-0.619115	0.700972	0.377115	0.207866	0.485597	0.668605
chr1	GSTM5	110056688	rs12736389	C	G	0.1859	0.1859	650	0.801752	0.405361	0.0479432	-0.57621	0.677029	0.394722	-0.148286	0.445688	0.739352
chr1	GSTM5	110056696	rs929166	G	T	0.2833	0.2833	650	0.0413414	0.297373	0.889433	-0.507645	0.690511	0.462234	-0.0156745	0.300378	0.958383
chr1	GSTM5	110057120	rs4970773	C	G	0.718	0.282	650	-0.04183	0.298994	0.888737	-0.564774	0.78114	0.469672	0.0329538	0.300336	0.912629
chr1	GSTM5	110060536	rs3768490	G	T	0.6507	0.3493	650	-0.179478	0.285095	0.528997	-0.575172	0.767492	0.453606	0.0719513	0.282046	0.798642
chr1	GSTM5	110062264	rs11807	C	T	0.1926	0.1926	650	0.485483	0.335647	0.148062	-0.557823	0.680532	0.412395	-0.0439825	0.368064	0.904882
chr1	GSTM5	110064608	rs10776699	A	C	0.5941	0.4059	650	0.300107	0.278042	0.280428	-0.345497	0.750982	0.645473	-0.115202	0.279771	0.680506
chr1	GSTM5	110070352	rs4970774	C	A	0.4543	0.4543	650	0.254723	0.262266	0.331429	-0.169286	0.696557	0.80798	-0.448853	0.280794	0.109929
chr1	GSTM5	110070808	rs1854962	A	G	0.2471	0.2471	650	-0.0659879	0.325983	0.839583	-0.45578	0.673539	0.4986	-0.20282	0.317185	0.522538
chr1	GSTM5	110072976	rs4970776	A	T	0.3784	0.3784	650	-0.0635851	0.270247	0.813987	-0.378016	0.677676	0.576972	-0.284312	0.286568	0.321137
chr1	GSTM5	110077264	rs1927328	A	G	0.6992	0.3008	650	0.0315971	0.289651	0.913134	-1.1058	0.796293	0.164929	0.376625	0.279873	0.178399
chr1	GSTM5	110078384	rs1055259	C	T	0.113	0.113	650	0.0530571	0.418747	0.899174	-0.602306	0.68243	0.377458	0.326955	0.498261	0.5117
chr1	GSTM5	110078928	rs3814309	C	T	0.2991	0.2991	650	-0.024216	0.294548	0.934476	-0.353496	0.673104	0.599463	-0.376535	0.28206	0.181894
chr1	GSTM5	110079472	rs1109138	C	T	0.5694	0.4306	650	0.285953	0.266567	0.283395	-0.250851	0.724916	0.729311	-0.225253	0.263574	0.392766
chr1	GSTM5	110080496	rs1537236	C	T	0.5124	0.4876	650	0.00631594	0.265699	0.981035	-0.662285	0.721865	0.358899	0.112723	0.26782	0.673833
chr1	GSTM5	110081128	rs2234696	G	T	0.081	0.081	650	1.12844	0.506829	0.0259827	-0.620716	0.664871	0.350517	-0.501714	0.583257	0.389682
chr1	GSTM5	110081224	rs7483	C	T	0.7044	0.2956	650	0.00776416	0.296885	0.979136	-1.0946	0.80582	0.174348	0.368107	0.281829	0.191506
chr1	GSTM5	110081440	rs1571858	C	T	0.7044	0.2956	650	-0.0163561	0.29576	0.955898	-1.12364	0.805166	0.162854	0.391141	0.281312	0.164402
chr1	JUN	59000212	rs11207303	A	G	0.3701	0.3701	650	0.0982671	0.273698	0.719569	-0.519032	0.691285	0.45276	-0.0234812	0.281527	0.933528
chr1	JUN	59000648	rs2811881	C	T	0.3461	0.3461	650	0.229983	0.309687	0.457705	-0.358431	0.713575	0.615454	-0.186183	0.364014	0.609021
chr1	JUN	59002620	rs6677589	A	G	0.6363	0.3637	650	0.089298	0.276147	0.746414	-0.445552	0.751942	0.553493	-0.052288	0.308365	0.865352
chr1	JUN	59002816	rs2811883	C	T	0.1112	0.1112	650	-0.115438	0.408531	0.777508	-0.684481	0.671088	0.307748	0.637387	0.418176	0.127457
chr1	JUN	59003748	rs1007271	A	G	0.3072	0.3072	650	-0.118707	0.285809	0.677895	-0.585483	0.698532	0.40194	0.109216	0.308616	0.723422
chr1	JUN	59004540	rs2760488	A	C	0.1949	0.1949	650	-0.121693	0.329359	0.711767	-0.423117	0.67425	0.530307	-0.218429	0.370427	0.555412
chr1	JUN	59007444	rs2811886	A	C	0.1104	0.1104	650	-0.103456	0.395126	0.793452	-0.69579	0.670807	0.299622	0.678738	0.407342	0.0956614
chr1	JUN	59010960	rs2760494	C	T	0.1094	0.1094	650	-0.0969334	0.393699	0.805518	-0.693153	0.670395	0.301161	0.675395	0.407716	0.0976137
chr1	JUN	59011000	rs2760495	A	T	0.8899	0.1101	650	0.103289	0.399642	0.796057	0.655991	0.946279	0.488164	-0.673427	0.415022	0.104669
chr1	JUN	59011316	rs2811888	A	G	0.8893	0.1107	650	0.109199	0.405119	0.787508	0.648279	0.956332	0.497847	-0.668082	0.420991	0.112529
chr1	JUN	59011336	rs4912379	A	G	0.8887	0.1113	650	0.114429	0.409977	0.78016	0.633326	0.964667	0.511487	-0.658614	0.425451	0.121613
chr1	JUN	59014616	rs2760496	A	C	0.694	0.306	650	0.615295	0.295238	0.0371543	0.529399	0.759229	0.485624	-0.676339	0.292498	0.0207619
chr1	JUN	59017508	rs997768	A	G	0.3513	0.3513	650	-0.427682	0.276952	0.122529	-0.903378	0.697069	0.194987	0.671785	0.281732	0.0171031
chr1	JUN	59018704	rs1323288	G	T	0.2864	0.2864	650	-0.294113	0.291026	0.312204	-0.773546	0.689288	0.261761	0.505127	0.285163	0.0764999
chr1	JUN	59023684	rs2760501	G	T	0.071	0.071	650	-0.488274	0.580344	0.40015	-0.562769	0.663314	0.396204	0.613137	0.514228	0.233126
chr1	JUN	59024640	rs2104259	C	G	0.4097	0.4097	650	-0.0921362	0.303433	0.761398	-0.615878	0.686661	0.369763	0.0809286	0.312321	0.795543
chr1	JUN	59026284	rs2984915	C	T	0.9275	0.0725	650	0.499059	0.574129	0.384713	0.557436	1.13311	0.622753	-0.55663	0.497367	0.263075
chr1	JUN	59031468	rs11207306	C	T	0.7139	0.2861	650	0.367043	0.276826	0.184873	0.229172	0.748216	0.759383	-0.482888	0.275309	0.0794331
chr1	JUN	59034424	rs2999138	A	C	0.0685	0.0685	650	-0.62145	0.550756	0.259169	-0.566196	0.662024	0.392412	0.638499	0.474006	0.177971
chr1	JUN	59036868	rs2999137	A	T	0.6551	0.3449	650	-0.0560578	0.292769	0.848154	-0.553523	0.869037	0.524165	0.033503	0.350351	0.923817
chr1	MGST3	163847264	rs7554080	C	G	0.8531	0.1469	650	-0.465711	0.394968	0.238354	0.545793	0.82335	0.507399	-0.618228	0.37008	0.0948154
chr1	MGST3	163849088	rs6426918	C	T	0.1494	0.1494	650	-0.370493	0.380006	0.329577	-0.445138	0.656379	0.497663	-0.401102	0.426026	0.34645
chr1	MGST3	163852336	rs3930290	A	G	0.4559	0.4559	650	0.148569	0.253636	0.558039	-0.788097	0.718065	0.27241	0.293435	0.277142	0.289696
chr1	MGST3	163856160	rs1337444	A	G	0.4705	0.4705	650	0.0231365	0.256443	0.928112	-0.865833	0.720908	0.229739	0.378868	0.279185	0.174765
chr1	MGST3	163857296	rs1913836	A	G	0.148	0.148	650	0.419481	0.403267	0.298244	-0.654535	0.684379	0.338874	0.511451	0.412251	0.214742
chr1	MGST3	163857600	rs1913837	C	G	0.2774	0.2774	650	-0.143416	0.317537	0.65152	-0.590331	0.66964	0.378012	0.159621	0.341988	0.640682
chr1	MGST3	163858432	rs6672933	C	G	0.1146	0.1146	650	0.41101	0.415917	0.323054	-0.714476	0.653644	0.274365	0.592377	0.474616	0.211988
chr1	MGST3	163859152	rs11799903	C	T	0.8135	0.1865	650	0.59948	0.359893	0.0957697	-0.943233	0.92603	0.308403	0.24379	0.378163	0.519141
chr1	MGST3	163859344	rs11809495	A	G	0.1837	0.1837	650	-0.591591	0.359632	0.0999719	-0.456069	0.658803	0.488768	-0.243186	0.376109	0.5179
chr1	MGST3	163859648	rs1913838	G	T	0.8138	0.1862	650	0.586127	0.356642	0.100288	-0.94209	0.917411	0.304467	0.242358	0.37249	0.515278
chr1	MGST3	163859792	rs6701006	A	G	0.8139	0.1861	650	0.586032	0.356685	0.100384	-0.942232	0.917478	0.30443	0.24244	0.372543	0.515195
chr1	MGST3	163860016	rs6689903	C	T	0.19	0.19	650	-0.609106	0.357437	0.0883637	-0.448069	0.659018	0.496565	-0.266307	0.374434	0.476945
chr1	MGST3	163860240	rs6679779	C	T	0.8144	0.1856	650	0.585655	0.356629	0.100549	-0.942357	0.917294	0.304268	0.242505	0.372424	0.514947
chr1	MGST3	163860832	rs11809976	A	G	0.1855	0.1855	650	-0.58554	0.356579	0.100568	-0.457343	0.65859	0.487414	-0.242535	0.372368	0.514834
chr1	MGST3	163860848	rs11808590	A	G	0.8147	0.1853	650	0.585199	0.356477	0.100669	-0.942099	0.917061	0.304278	0.242365	0.372229	0.51497
chr1	MGST3	163862512	rs1415502	A	G	0.1852	0.1852	650	-0.584916	0.356403	0.100763	-0.457346	0.658595	0.487415	-0.242374	0.372096	0.514804
chr1	MGST3	163862576	rs4504864	A	G	0.1852	0.1852	650	-0.581577	0.357216	0.103508	-0.457406	0.658658	0.487399	-0.243245	0.372785	0.514074
chr1	MGST3	163863088	rs6689822	A	C	0.1851	0.1851	650	-0.5781	0.35808	0.106431	-0.457215	0.658746	0.487639	-0.244461	0.373539	0.512824
chr1	MGST3	163863200	rs6689926	C	T	0.8149	0.1851	650	0.574477	0.358844	0.109397	-0.947789	0.919397	0.302597	0.245271	0.374236	0.512216
chr1	MGST3	163863952	rs6690679	C	T	0.8125	0.1875	650	0.570687	0.360196	0.113107	-0.956924	0.920473	0.298525	0.250854	0.375713	0.504342
chr1	MGST3	163864128	rs6693448	A	G	0.1436	0.1436	650	-0.256359	0.384192	0.504601	-0.44211	0.657602	0.501389	-0.451228	0.433094	0.297472
chr1	MGST3	163864256	rs6669092	A	G	0.8149	0.1851	650	0.562663	0.360469	0.118543	-0.95327	0.921366	0.300843	0.248097	0.375864	0.509208
chr1	MGST3	163864880	rs2348733	C	T	0.7321	0.2679	650	-0.426689	0.306373	0.163707	0.312685	0.752997	0.677956	-0.586889	0.35178	0.0952479
chr1	MGST3	163865264	rs7549530	C	G	0.8562	0.1438	650	0.258673	0.384133	0.500696	-1.35103	1.0457	0.196363	0.454572	0.43372	0.294603
chr1	MGST3	163865472	rs6426925	A	G	0.732	0.268	650	-0.402467	0.306153	0.188646	0.300806	0.752593	0.689383	-0.578584	0.351086	0.0993556
chr1	MGST3	163865504	rs7516587	C	T	0.1438	0.1438	650	-0.259668	0.383719	0.498588	-0.441825	0.657429	0.501552	-0.456643	0.433893	0.292601
chr1	MGST3	163865536	rs6426926	C	T	0.268	0.268	650	0.378212	0.305931	0.21636	-0.850916	0.705425	0.227723	0.568892	0.350284	0.104357
chr1	MGST3	163865616	rs4626863	C	G	0.1439	0.1439	650	-0.259787	0.382969	0.49755	-0.441792	0.657377	0.50155	-0.458491	0.43388	0.290638
chr1	MGST3	163866176	rs6694924	C	T	0.7321	0.2679	650	-0.35378	0.305711	0.247176	0.272723	0.751846	0.716801	-0.559074	0.349303	0.109479
chr1	MGST3	163866400	rs10800118	C	G	0.4921	0.4921	650	0.295217	0.276556	0.285757	-0.273188	0.708744	0.699902	-0.245218	0.299939	0.41361
chr1	MGST3	163866432	rs6657788	A	G	0.1363	0.1363	650	0.293274	0.387705	0.449388	-0.687984	0.661272	0.298156	0.463037	0.42928	0.280749
chr1	MGST3	163866608	rs4147591	A	C	0.2679	0.2679	650	0.31707	0.305357	0.299103	-0.83644	0.70666	0.23655	0.543157	0.347577	0.118124
chr1	MGST3	163866768	rs4147592	A	G	0.4922	0.4922	650	0.305965	0.274881	0.265673	-0.277758	0.708102	0.694869	-0.240705	0.298579	0.420146
chr1	MGST3	163866896	rs4147593	A	T	0.4912	0.4912	650	0.306434	0.274867	0.264917	-0.278013	0.708108	0.694604	-0.240486	0.298583	0.420575
chr1	MGST3	163867232	rs4147594	C	T	0.5082	0.4918	650	-0.307643	0.274658	0.262673	-0.76291	0.747336	0.307331	0.244184	0.298633	0.413544
chr1	MGST3	163867392	rs9333372	A	G	0.9039	0.0961	650	1.28015	0.482089	0.0079209	-0.457979	1.15153	0.690841	-0.00170742	0.518797	0.997374
chr1	MGST3	163867840	rs4147595	C	G	0.7325	0.2675	650	-0.31603	0.305563	0.301017	0.24124	0.751021	0.748047	-0.543351	0.347553	0.117968
chr1	MGST3	163867984	rs4147596	C	T	0.4894	0.4894	650	0.282989	0.275425	0.304202	-0.243566	0.708885	0.731155	-0.275315	0.302665	0.363014
chr1	MGST3	163868096	rs9333378	A	G	0.6416	0.3584	650	0.462499	0.297358	0.11986	-0.541801	0.802391	0.499528	0.0517276	0.314432	0.869329
chr1	MGST3	163868192	rs9333379	C	T	0.0954	0.0954	650	-1.27556	0.487082	0.0088245	-0.455185	0.680001	0.503248	-0.0359815	0.527407	0.945608
chr1	MGST3	163869072	rs4147597	C	G	0.7041	0.2959	650	-0.229168	0.307525	0.45615	0.0869154	0.73381	0.905716	-0.455669	0.335224	0.174052
chr1	MGST3	163869104	rs6692264	C	T	0.1767	0.1767	650	0.033624	0.359214	0.925423	-0.67333	0.676241	0.319398	0.371362	0.378591	0.326639
chr1	MGST3	163869152	rs4147598	A	G	0.8687	0.1313	650	-0.328828	0.422852	0.436779	0.21087	0.903995	0.815556	-0.418084	0.444414	0.346832
chr1	MGST3	163870512	rs1538114	C	T	0.1371	0.1371	650	0.28746	0.399992	0.472348	-0.715712	0.657186	0.27613	0.554687	0.413298	0.179563
chr1	MGST3	163871616	rs4147599	C	T	0.4171	0.4171	650	-0.116092	0.266606	0.66324	-0.477091	0.687872	0.487948	-0.0765697	0.280366	0.784772
chr1	MGST3	163871840	rs4147600	C	G	0.4351	0.4351	650	0.293654	0.281192	0.296338	-0.752791	0.73195	0.303727	0.211391	0.300209	0.481341
chr1	MGST3	163871936	rs10800120	A	G	0.4349	0.4349	650	0.293686	0.281188	0.296279	-0.75281	0.731951	0.303715	0.211404	0.300209	0.481314
chr1	MGST3	163875072	rs16848502	C	G	0.0712	0.0712	650	-1.1749	0.513156	0.022047	-0.484544	0.674606	0.472596	0.11323	0.599122	0.850098
chr1	MGST3	163875920	rs9333413	A	G	0.3571	0.3571	650	0.196611	0.266359	0.460428	-0.464745	0.689502	0.500292	-0.0526587	0.294604	0.858138
chr1	MGST3	163877088	rs7554034	A	G	0.1932	0.1932	650	-0.679815	0.34186	0.0467479	-0.395759	0.658594	0.547896	-0.265832	0.391251	0.496858
chr1	MGST3	163878080	rs9333433	C	G	0.2159	0.2159	650	-0.665236	0.332391	0.045353	-0.392953	0.665147	0.554671	-0.257092	0.386647	0.506097
chr1	MGST3	163880880	rs9333449	A	C	0.0712	0.0712	650	-1.16963	0.512224	0.0224048	-0.483186	0.675007	0.4741	0.104862	0.601821	0.861676
chr1	MGST3	163882784	rs957644	C	T	0.7745	0.2255	650	0.709312	0.326168	0.0296539	-0.99507	0.924461	0.281758	0.328062	0.381429	0.389742
chr1	MGST3	163883216	rs6686643	C	T	0.223	0.223	650	-0.688003	0.328353	0.036143	-0.333212	0.664441	0.616025	-0.340939	0.381929	0.37203
chr1	MGST3	163883312	rs9333458	C	G	0.0575	0.0575	650	0.135806	0.595786	0.81969	-0.674941	0.672557	0.315598	1.54344	0.687315	0.0247288
chr1	MGST3	163883504	rs959617	C	G	0.7769	0.2231	650	0.690267	0.330658	0.0368379	-1.01623	0.926405	0.272659	0.339071	0.383445	0.376547
chr1	MGST3	163883936	rs1878076	A	G	0.6411	0.3589	650	-0.190154	0.268596	0.478973	-0.658976	0.780714	0.398631	0.116863	0.294519	0.691519
chr1	MGST3	163884592	rs10918226	C	T	0.8647	0.1353	650	-0.283238	0.415096	0.495022	0.875011	1.00782	0.385272	-0.806463	0.430615	0.0610935
chr1	MGST3	163884944	rs9333461	G	T	0.7393	0.2607	650	0.746358	0.320331	0.0198083	-1.04036	0.868495	0.230962	0.365906	0.365547	0.316836
chr1	MGST3	163885344	rs9333464	A	G	0.8504	0.1496	650	0.328643	0.395891	0.406462	-1.4723	1.05051	0.161061	0.540595	0.44082	0.220071
chr1	MGST3	163886336	rs9333471	C	T	0.2582	0.2582	650	-0.740769	0.328035	0.0239331	-0.304958	0.673987	0.650932	-0.378091	0.372594	0.310223
chr1	MGST3	163887232	rs2271657	C	G	0.2346	0.2346	650	0.323762	0.334512	0.333112	-0.532202	0.695426	0.444099	-0.0335199	0.36021	0.925859
chr1	MGST3	163887424	rs11799886	A	G	0.153	0.153	650	-0.481561	0.405619	0.235139	-0.401889	0.652531	0.537965	-0.455349	0.449186	0.310716
chr1	MGST3	163888208	rs7527279	G	T	0.3483	0.3483	650	0.460257	0.301764	0.127204	-0.482842	0.695571	0.487578	-0.175539	0.364802	0.630381
chr1	MGST3	163888224	rs7549511	A	G	0.5665	0.4335	650	0.393741	0.262612	0.133789	-0.142336	0.777815	0.854802	-0.333149	0.286315	0.244596
chr1	MGST3	163888400	rs4147602	C	T	0.6372	0.3628	650	-0.628098	0.295202	0.0333629	-0.710373	0.78472	0.365329	0.0754009	0.343351	0.82618
chr1	MGST3	163888432	rs10918228	A	G	0.374	0.374	650	-0.461942	0.286759	0.1072	-0.620042	0.728255	0.394543	0.0399654	0.327798	0.902962
chr1	MGST3	163889184	rs3795540	C	T	0.1369	0.1369	650	-0.162912	0.363684	0.65419	-0.560404	0.673882	0.405631	0.125146	0.409102	0.759677
chr1	MGST3	163889280	rs2297763	A	G	0.2808	0.2808	650	-0.209288	0.286838	0.465611	-0.523965	0.70327	0.456247	0.00729676	0.312239	0.981356
chr1	MGST3	163889296	rs2297762	C	T	0.1364	0.1364	650	-0.124992	0.362083	0.729942	-0.557026	0.6731	0.407924	0.110968	0.403921	0.783526
chr1	MGST3	163889616	rs10918229	C	T	0.1362	0.1362	650	-0.123805	0.360838	0.73152	-0.554526	0.673069	0.410009	0.103545	0.400923	0.796201
chr1	MGST3	163889744	rs9333483	A	G	0.1359	0.1359	650	-0.122576	0.359521	0.733147	-0.552028	0.673019	0.412087	0.0961171	0.397811	0.809079
chr1	MGST3	163890016	rs4147604	C	G	0.8643	0.1357	650	0.12096	0.358015	0.735467	-0.371381	0.937226	0.691916	-0.0891781	0.394491	0.821156
chr1	MGST3	163890080	rs4147606	C	T	0.8645	0.1355	650	0.119964	0.356341	0.736377	-0.38322	0.932946	0.681246	-0.082083	0.391072	0.833752
chr1	MGST3	163890592	rs4147610	C	T	0.1353	0.1353	650	-0.118331	0.354519	0.738546	-0.545062	0.672811	0.417868	0.0749374	0.387425	0.846627
chr1	MGST3	163890624	rs7533986	C	T	0.3379	0.3379	650	0.601323	0.283404	0.0338556	-0.508936	0.697683	0.465717	-0.0819846	0.321808	0.798906
chr1	MGST3	163890816	rs7534359	C	G	0.6615	0.3385	650	-0.580702	0.280774	0.0386195	-0.66706	0.783418	0.394506	0.079216	0.316982	0.802659
chr1	MGST3	163891648	rs4147611	G	T	0.8654	0.1346	650	0.113741	0.34837	0.74405	-0.428686	0.913974	0.639045	-0.0549907	0.375704	0.883632
chr1	MGST3	163892096	rs7551594	C	T	0.6605	0.3395	650	-0.541724	0.275812	0.0495178	-0.657312	0.77427	0.395912	0.0743896	0.307878	0.809074
chr1	MGST3	163892288	rs10800123	A	G	0.8652	0.1348	650	0.113696	0.348397	0.744167	-0.428514	0.914049	0.639206	-0.0550922	0.375762	0.883436
chr1	MGST3	163892528	rs10494446	A	C	0.1349	0.1349	650	-0.113685	0.348372	0.744173	-0.538673	0.672522	0.423147	0.0549985	0.375709	0.883617
chr1	MGST3	163892736	rs10494447	A	G	0.8651	0.1349	650	0.113669	0.348368	0.744205	-0.428725	0.913974	0.639014	-0.0549707	0.375705	0.883674
chr1	MGST3	163892896	rs10918231	A	G	0.1346	0.1346	650	-0.110959	0.348269	0.750029	-0.5407	0.672672	0.421507	0.0598911	0.376459	0.873598
chr1	MGST3	163893440	rs4539111	A	G	0.1343	0.1343	650	-0.108066	0.348191	0.756284	-0.54276	0.672814	0.419839	0.064831	0.377081	0.863494
chr1	MGST3	163893584	rs1878075	A	G	0.866	0.134	650	0.105162	0.348165	0.762617	-0.405764	0.914366	0.657212	-0.0694889	0.377667	0.854017
chr1	MGST3	163894192	rs16849041	A	C	0.9386	0.0614	650	-0.0575142	0.62143	0.92626	-0.382039	1.37829	0.781639	-0.0808103	0.621855	0.896606
chr1	MGST3	163895552	rs10800125	A	G	0.1955	0.1955	650	-0.0465368	0.31188	0.881385	-0.559773	0.669471	0.403075	0.0727692	0.321367	0.820862
chr1	MGST3	163895776	rs10800126	C	T	0.1331	0.1331	650	-0.0966852	0.348116	0.781213	-0.55114	0.673291	0.413028	0.0846435	0.378695	0.823136
chr1	MGST3	163897744	rs6668102	A	G	0.3387	0.3387	650	0.525699	0.275727	0.0565734	-0.514086	0.696467	0.460433	-0.0664115	0.302403	0.826173
chr1	MGST3	163898128	rs11506	A	G	0.9359	0.0641	650	-0.0679657	0.595116	0.909075	-0.528684	1.34381	0.694007	-0.0006756	0.602008	0.999105
chr1	MGST3	163898288	rs12670	G	T	0.1321	0.1321	650	-0.0882242	0.348223	0.799994	-0.557548	0.673542	0.407792	0.0994686	0.378712	0.792821
chr1	MGST3	163899968	rs7518869	C	T	0.6635	0.3365	650	-0.512659	0.274612	0.0619227	-0.638512	0.768108	0.405817	0.0600413	0.29948	0.841101
chr1	MGST3	163901056	rs3820362	C	G	0.5441	0.4559	650	0.481595	0.252262	0.0562484	-0.650489	0.71872	0.36543	0.032694	0.286949	0.909288
chr1	MGST3	163904064	rs2348727	C	T	0.5448	0.4552	650	0.479179	0.253394	0.0586186	-0.628021	0.719543	0.382769	0.0160778	0.287605	0.95542
chr1	MGST3	163904160	rs2348728	C	T	0.4977	0.4977	650	-0.448305	0.297796	0.132219	-0.702446	0.713632	0.324956	0.121186	0.314814	0.700278
chr1	MGST3	163905664	rs12080699	C	G	0.5713	0.4287	650	0.486912	0.257561	0.0586948	-0.553934	0.733566	0.450174	-0.0400473	0.290208	0.890244
chr1	MGST3	163905888	rs12065621	A	G	0.5719	0.4281	650	0.482945	0.258887	0.0621161	-0.530551	0.735179	0.470502	-0.0560265	0.291278	0.84747
chr1	MGST3	163907552	rs2050619	A	G	0.853	0.147	650	-0.0806223	0.339315	0.812189	-0.530814	0.888844	0.550376	0.00025072	0.363873	0.99945
chr1	MGST3	163909200	rs10918235	C	T	0.1471	0.1471	650	0.0862531	0.339802	0.799624	-0.528435	0.669215	0.429741	-0.00523432	0.363929	0.988525
chr1	MGST3	163909488	rs6690818	A	G	0.3341	0.3341	650	0.471291	0.274573	0.0860796	-0.532882	0.691649	0.441032	-0.0203056	0.295635	0.945241
chr1	NCF2	181771392	rs12067492	A	C	0.9482	0.0518	650	-1.13005	0.74041	0.126948	-4.7774	1.48431	0.0012882	2.21952	0.693232	0.0013662
chr1	NCF2	181771504	rs3754519	C	T	0.0729	0.0729	650	0.24883	0.474171	0.599744	-0.430128	0.662634	0.516262	-0.83735	0.455622	0.0660894
chr1	NCF2	181775856	rs789172	A	C	0.5413	0.4587	650	0.236178	0.266676	0.375813	-0.459385	0.712071	0.518837	-0.0748608	0.294005	0.799013
chr1	NCF2	181779456	rs789176	C	T	0.8736	0.1264	650	-0.136597	0.434469	0.753217	-0.900065	1.14814	0.43308	0.213165	0.508429	0.675025
chr1	NCF2	181782048	rs2298083	A	G	0.0965	0.0965	650	-0.0943943	0.464058	0.838814	-0.537167	0.681025	0.430251	-0.0126692	0.537346	0.98119
chr1	NCF2	181782400	rs789177	A	G	0.9035	0.0965	650	0.0937013	0.464097	0.839995	-0.563963	1.14526	0.622415	0.0135251	0.537351	0.979919
chr1	NCF2	181782720	rs699246	C	G	0.4908	0.4908	650	-0.127136	0.265892	0.632544	-0.275809	0.74004	0.709376	-0.285325	0.301451	0.34389
chr1	NCF2	181783056	rs2702182	A	G	0.3622	0.3622	650	-0.221145	0.271589	0.415494	-0.569298	0.706244	0.42019	0.0850974	0.303146	0.778929
chr1	NCF2	181784592	rs2702180	C	T	0.3623	0.3623	650	-0.220852	0.271449	0.415872	-0.569221	0.706203	0.420225	0.0849856	0.302984	0.779097
chr1	NCF2	181789376	rs1044879	C	G	0.3484	0.3484	650	-0.265789	0.279877	0.342283	-0.545127	0.70632	0.440242	0.0230661	0.301729	0.939064
chr1	NCF2	181791472	rs796860	A	C	0.8735	0.1265	650	-0.13478	0.434378	0.756346	-0.900458	1.15018	0.433694	0.212352	0.508183	0.676045
chr1	NCF2	181792080	rs699244	G	T	0.8739	0.1261	650	-0.135486	0.43752	0.756813	-0.900132	1.15538	0.435935	0.211928	0.511288	0.678508
chr1	NCF2	181792240	rs789180	A	T	0.9039	0.0961	650	0.0960959	0.472179	0.838732	-0.575535	1.15926	0.619564	0.019739	0.546784	0.971202
chr1	NCF2	181792960	rs789181	A	G	0.8747	0.1253	650	-0.137816	0.442782	0.75561	-0.900316	1.1654	0.439794	0.211561	0.517153	0.682475
chr1	NCF2	181800528	rs11811630	C	T	0.5429	0.4571	650	0.219421	0.264528	0.406832	-0.484825	0.710691	0.49512	-0.0536285	0.29237	0.854463
chr1	NCF2	181801168	rs4652813	C	G	0.1242	0.1242	650	0.139449	0.449364	0.756314	-0.478234	0.663626	0.471133	-0.21121	0.52581	0.687916
chr1	NCF2	181801552	rs2296164	C	T	0.5428	0.4572	650	0.219421	0.264528	0.406832	-0.484825	0.710691	0.49512	-0.0536285	0.29237	0.854463
chr1	NCF2	181804640	rs2236385	A	G	0.5428	0.4572	650	0.222723	0.265375	0.401314	-0.483861	0.712639	0.497157	-0.0554688	0.294821	0.850764
chr1	NCF2	181805744	rs3820691	A	G	0.5429	0.4571	650	0.226499	0.265944	0.394392	-0.483174	0.714494	0.498885	-0.0573448	0.296831	0.84681
chr1	NCF2	181806080	rs3843293	G	T	0.5429	0.4571	650	0.22856	0.26581	0.389865	-0.482287	0.715942	0.50054	-0.05904	0.297966	0.842933
chr1	NCF2	181807744	rs10911358	C	T	0.4572	0.4572	650	-0.229916	0.265175	0.385923	-0.602677	0.737682	0.413936	0.0605739	0.298412	0.839145
chr1	NCF2	181809008	rs2274064	C	T	0.4572	0.4572	650	-0.230871	0.264128	0.382071	-0.604748	0.736839	0.411799	0.0618847	0.298244	0.835622
chr1	NCF2	181809376	rs3818364	G	T	0.5428	0.4572	650	0.234033	0.267068	0.380864	-0.482095	0.719414	0.50278	-0.061022	0.301513	0.839615
chr1	NCF2	181812688	rs12753665	A	G	0.3062	0.3062	650	-0.339207	0.32361	0.294548	-0.551879	0.707992	0.435686	0.0399204	0.355661	0.910631
chr1	NCF2	181813648	rs10797888	C	T	0.0955	0.0955	650	-0.119125	0.512977	0.816365	-0.543181	0.683996	0.427121	0.00237444	0.596632	0.996825
chr1	NCF2	181814496	rs12094228	G	T	0.0579	0.0579	650	0.386073	0.526024	0.462982	-0.452581	0.660904	0.493476	-1.28457	0.55127	0.0197955
chr1	NCF2	181815616	rs10911362	A	G	0.9422	0.0578	650	-0.394788	0.525722	0.452686	-2.99209	1.24205	0.0159968	1.26856	0.550361	0.0211687
chr1	NCF2	181816384	rs10911363	G	T	0.7167	0.2833	650	0.392499	0.347605	0.258834	-0.297853	0.815905	0.715067	-0.159878	0.376967	0.67148
chr1	NCF2	181817792	rs3820690	C	T	0.0576	0.0576	650	0.411634	0.525469	0.433413	-0.459557	0.661127	0.486986	-1.23767	0.549707	0.0243538
chr1	NCF2	181818384	rs3845466	A	G	0.0864	0.0864	650	0.545674	0.442725	0.217749	-0.484408	0.663021	0.465019	-0.761592	0.470521	0.10553
chr1	NCF2	181819152	rs10911364	A	G	0.9434	0.0566	650	-0.428161	0.532951	0.421756	-2.95652	1.25947	0.0189027	1.24772	0.56166	0.0263182
chr1	NCF2	181820896	rs789185	A	G	0.6458	0.3542	650	-0.0597312	0.354081	0.866038	0.0352681	0.834763	0.9663	-0.427402	0.382541	0.263879
chr1	NCF2	181821072	rs699240	C	T	0.4262	0.4262	650	0.025578	0.311976	0.934657	-0.795825	0.722724	0.270833	0.330905	0.330708	0.317022
chr1	NCF2	181822400	rs11578964	C	T	0.6018	0.3982	650	0.0612633	0.309026	0.842852	-0.205709	0.765588	0.788165	-0.261072	0.330248	0.429215
chr1	NCF2	181822912	rs789192	A	G	0.5725	0.4275	650	-0.014068	0.303402	0.963017	-0.158179	0.75355	0.833737	-0.310035	0.320911	0.333989
chr1	NCF2	181823024	rs11588654	C	T	0.3219	0.3219	650	-0.0529314	0.324747	0.870524	-0.714029	0.695986	0.304927	0.290853	0.340381	0.392833
chr1	NCF2	181825728	rs10911365	A	G	0.0772	0.0772	650	-0.0715232	0.493725	0.884818	-0.510159	0.669308	0.44593	-0.106297	0.55128	0.847102
chr1	NCF2	181826320	rs2274065	A	C	0.9229	0.0771	650	0.0695834	0.486714	0.886317	-0.726596	1.1745	0.536151	0.108332	0.541943	0.841563
chr1	NCF2	181828176	rs12066019	A	C	0.0772	0.0772	650	-0.0696191	0.488196	0.886602	-0.50948	0.668997	0.446324	-0.112234	0.54517	0.836893
chr1	NCF2	181828320	rs12096702	A	G	0.9076	0.0924	650	-0.00992892	0.494265	0.983973	-0.714941	1.18335	0.545733	0.102012	0.555041	0.854176
chr1	NCF2	181828352	rs12086699	G	T	0.9234	0.0766	650	0.10028	0.509603	0.843999	-0.759203	1.23735	0.539498	0.125958	0.579576	0.827952
chr1	NCF2	181829408	rs3754515	A	C	0.4253	0.4253	650	0.0112732	0.266915	0.966311	-0.705683	0.708826	0.319461	0.22708	0.282816	0.422018
chr1	NCF2	181829504	rs7533521	A	G	0.5762	0.4238	650	-0.00855504	0.268377	0.97457	-0.254213	0.734636	0.729313	-0.223365	0.284567	0.432494
chr1	NCF2	181829792	rs11579965	C	G	0.9266	0.0734	650	0.112962	0.532818	0.8321	-0.952761	1.3303	0.473868	0.227379	0.631855	0.718952
chr1	NCF2	181830336	rs10797890	C	T	0.5763	0.4237	650	0.017013	0.271084	0.949958	-0.223661	0.736288	0.761304	-0.245275	0.285945	0.391021
chr1	NCF2	181830432	rs10797891	A	G	0.5779	0.4221	650	0.0198645	0.271744	0.941727	-0.228246	0.737815	0.757052	-0.239951	0.286479	0.402264
chr1	NCF2	181830464	rs10797892	A	G	0.6151	0.3849	650	0.10203	0.285141	0.720476	-0.176699	0.750005	0.813745	-0.271422	0.294479	0.356684
chr1	NCF2	181830928	rs3903838	C	G	0.408	0.408	650	-0.0676262	0.275103	0.805821	-0.708694	0.703983	0.314083	0.251424	0.287292	0.381491
chr1	NCF2	181832608	rs2333685	C	T	0.3764	0.3764	650	-0.0167307	0.277719	0.951962	-0.728576	0.698777	0.297113	0.283456	0.291863	0.331452
chr1	NCF2	181832720	rs2333686	C	T	0.6184	0.3816	650	-0.00848521	0.277174	0.975578	-0.166145	0.750904	0.82489	-0.285675	0.293478	0.330349
chr1	NCF2	181837168	rs10489762	G	T	0.6484	0.3516	650	0.00304196	0.279968	0.991331	-0.167579	0.759459	0.82536	-0.270707	0.287323	0.346106
chr1	NCF2	181839856	rs2767314	A	G	0.4156	0.4156	650	-0.0490138	0.269874	0.855883	-0.668498	0.700566	0.339969	0.198527	0.277176	0.473839
chr1	NCF2	181845744	rs2761555	C	G	0.5567	0.4433	650	0.0426773	0.271734	0.875201	-0.274541	0.732553	0.70783	-0.205348	0.284911	0.471067
chr1	NCF2	181846592	rs2761558	C	T	0.588	0.412	650	0.0534338	0.267432	0.841634	-0.286029	0.738154	0.698392	-0.184393	0.272434	0.49851
chr1	NDUFS2	159422016	rs4575098	A	G	0.2409	0.2409	650	-0.132966	0.313949	0.67191	-0.37332	0.674997	0.580216	-0.28537	0.329707	0.38675
chr1	NDUFS2	159425776	rs4233366	C	T	0.7482	0.2518	650	-0.805134	0.30536	0.0083724	-0.509919	0.855813	0.551289	-0.0255294	0.350422	0.941923
chr1	NDUFS2	159428800	rs7512012	A	G	0.5948	0.4052	650	0.29346	0.236823	0.215289	-0.521169	0.708369	0.461894	-0.00209561	0.290369	0.994242
chr1	NDUFS2	159429664	rs4233367	C	T	0.5986	0.4014	650	0.291855	0.235482	0.2152	-0.511134	0.707981	0.470319	-0.0122548	0.287794	0.966035
chr1	NDUFS2	159434320	rs4589131	G	T	0.5928	0.4072	650	0.285112	0.237188	0.229344	-0.525124	0.709267	0.459072	-0.00146437	0.290167	0.995973
chr1	NDUFS2	159434608	rs12740751	A	G	0.058	0.058	650	-0.199427	0.582591	0.732117	-0.480629	0.668883	0.472415	-0.31374	0.509865	0.538331
chr1	NDUFS2	159435792	rs3813623	G	T	0.8492	0.1508	650	0.474908	0.359931	0.187022	-1.19181	0.916744	0.193584	0.428804	0.343646	0.212101
chr1	NDUFS2	159437600	rs3813624	C	T	0.8512	0.1488	650	0.481721	0.359054	0.179713	-1.17126	0.916376	0.201199	0.416135	0.344081	0.226505
chr1	NDUFS2	159439152	rs10908826	C	T	0.8532	0.1468	650	0.487214	0.357707	0.173183	-1.14921	0.916026	0.209638	0.402539	0.34456	0.242699
chr1	NDUFS2	159442768	rs4656993	A	G	0.4196	0.4196	650	-0.268165	0.241624	0.267066	-0.515444	0.720211	0.474186	-0.0134594	0.300105	0.964228
chr1	NDUFS2	159443424	rs16832694	A	G	0.9207	0.0793	650	0.455782	0.48177	0.344119	0.285359	1.33097	0.830236	-0.438423	0.565031	0.437791
chr1	NDUFS2	159445312	rs3924264	C	T	0.3536	0.3536	650	0.714799	0.257579	0.005519	-0.641867	0.691758	0.353471	0.170438	0.27325	0.532797
chr1	NDUFS2	159446496	rs4656994	A	G	0.2264	0.2264	650	-0.523917	0.28245	0.0636103	-0.444032	0.662467	0.502685	-0.174132	0.29168	0.55051
chr1	NDUFS2	159448832	rs11576415	C	G	0.9052	0.0948	650	-0.216242	0.389231	0.57851	0.177192	0.945202	0.851296	-0.389985	0.42289	0.356429
chr1	NDUFS2	159449296	rs10797094	A	G	0.5769	0.4231	650	0.262483	0.244741	0.283499	-0.495036	0.724461	0.494407	-0.0318629	0.307294	0.917416
chr1	NDUFS2	159450144	rs1136207	C	T	0.8522	0.1478	650	0.490566	0.362217	0.175627	-1.30152	0.91656	0.155608	0.494676	0.347297	0.154342
chr1	NDUFS2	159450720	rs1136224	G	A	0.1428	0.1428	650	0.714257	0.387527	0.0653122	-0.545845	0.662443	0.409946	0.191307	0.470478	0.684285
chr1	NDUFS2	159451504	rs11587213	A	G	0.8248	0.1752	650	-0.0188049	0.316336	0.952597	0.307953	0.868395	0.722872	-0.488005	0.346705	0.159264
chr1	NDUFS2	159452928	rs12094497	A	G	0.0983	0.0983	650	0.209205	0.389579	0.591266	-0.615622	0.678116	0.363962	0.437082	0.42609	0.304987
chr1	NDUFS2	159454288	rs2070902	C	T	0.7537	0.2463	650	-0.803101	0.309513	0.0094667	-0.665875	0.867327	0.442646	0.0783651	0.355286	0.825428
chr1	NDUFS2	159455520	rs3557	G	T	0.084	0.084	650	0.222248	0.42017	0.596842	-0.582858	0.67306	0.3865	0.403805	0.47211	0.392374
chr1	NDUFS2	159455552	rs11421	C	T	0.1605	0.1605	650	-0.464905	0.376517	0.216923	-0.370802	0.654678	0.57113	-0.542932	0.396395	0.170789
chr1	NDUFS2	159456336	rs4489574	C	T	0.6843	0.3157	650	-0.433927	0.287287	0.130934	-0.16464	0.800141	0.836976	-0.313419	0.320865	0.32867
chr1	NDUFS2	159456560	rs7528588	C	G	0.8398	0.1602	650	0.459385	0.379903	0.22658	-1.4535	0.978926	0.1376	0.542592	0.402455	0.177592
chr1	NDUFS2	159457968	rs12721035	C	T	0.9473	0.0527	650	0.127641	0.54531	0.81493	0.698149	1.56827	0.656196	-0.631246	0.717675	0.379092
chr1	NDUFS2	159458944	rs6413453	A	G	0.1051	0.1051	650	0.135912	0.369334	0.712879	-0.588261	0.669954	0.37991	0.494254	0.421208	0.240627
chr1	NDUFS2	159459136	rs5085	C	G	0.8098	0.1902	650	0.13939	0.388639	0.719848	-1.40035	1.02279	0.170952	0.524384	0.450005	0.243904
chr1	NDUFS2	159460304	rs5082	A	G	0.6187	0.3813	650	0.337065	0.265462	0.204181	-0.726817	0.73897	0.325335	0.17809	0.30611	0.560712
chr1	NDUFS2	159461024	rs3829793	C	G	0.642	0.358	650	-0.120744	0.302847	0.690117	-0.798414	0.808583	0.323435	0.209544	0.340674	0.538498
chr1	NDUFS2	159461776	rs3813627	G	T	0.6464	0.3536	650	-0.121494	0.302556	0.688009	-0.797336	0.810334	0.325135	0.20706	0.340107	0.542651
chr1	NDUFS2	159462784	rs3813628	A	C	0.6465	0.3535	650	-0.122278	0.300858	0.684426	-0.787459	0.807706	0.329594	0.200087	0.337664	0.553474
chr1	NDUFS2	159463872	rs4233368	A	C	0.2414	0.2414	650	0.339514	0.324127	0.294882	-0.838359	0.664161	0.206847	0.398027	0.3381	0.239097
chr1	NDUFS2	159467104	rs4073054	A	C	0.6312	0.3688	650	0.334005	0.259333	0.197767	-0.767554	0.74523	0.303031	0.19965	0.296993	0.501433
chr1	NDUFS2	159467216	rs2307418	G	T	0.1744	0.1744	650	-0.0817988	0.379506	0.829346	-0.39635	0.676845	0.558155	-0.349273	0.424603	0.410742
chr1	NDUFS2	159469232	rs2307424	A	G	0.3536	0.3536	650	0.181608	0.294004	0.536769	-0.358993	0.695458	0.605717	-0.218481	0.322568	0.498204
chr1	NDUFS2	159469856	rs2502815	A	G	0.2472	0.2472	650	0.25581	0.325833	0.432398	-0.797039	0.65598	0.224353	0.344932	0.341196	0.31204
chr1	PARK7	7930303	rs2493215	A	G	0.5274	0.4726	650	-0.255136	0.267622	0.340415	-0.203679	0.679356	0.76432	-0.26301	0.297889	0.377285
chr1	PARK7	7931555	rs226473	C	T	0.6548	0.3452	650	0.192284	0.292992	0.511646	-0.738013	0.812605	0.36377	0.210843	0.299662	0.481681
chr1	PARK7	7932350	rs226474	C	T	0.5092	0.4908	650	-0.180352	0.271686	0.506802	-0.284203	0.676942	0.674607	-0.193978	0.296196	0.512535
chr1	PARK7	7938147	rs161799	A	G	0.6443	0.3557	650	0.177616	0.285242	0.533491	-0.847745	0.800355	0.289504	0.300703	0.295753	0.30928
chr1	PARK7	7944784	rs3766606	G	T	0.8612	0.1388	650	0.12709	0.407369	0.755058	-0.758748	0.936367	0.417762	0.124816	0.412496	0.762204
chr1	PARK7	7947179	rs4908488	C	T	0.1747	0.1747	650	0.184897	0.337194	0.583458	-0.540119	0.684957	0.430378	-0.0107234	0.400517	0.97864
chr1	PARK7	7947277	rs226251	C	T	0.5523	0.4477	650	-0.430611	0.275145	0.117575	0.069674	0.680131	0.918406	-0.521947	0.306946	0.0890457
chr1	PARK7	7947862	rs7517357	C	T	0.8619	0.1381	650	0.141963	0.411466	0.730081	-0.629554	0.944435	0.505031	0.0522903	0.416526	0.900097
chr1	PARK7	7952887	rs178932	A	G	0.6646	0.3354	650	-0.441463	0.300859	0.142283	0.382905	0.742924	0.606272	-0.635138	0.326791	0.0519486
chr1	PARK7	7960083	rs161807	A	G	0.4183	0.4183	650	-0.311327	0.28816	0.279966	-0.0942199	0.654676	0.885565	-0.446575	0.306177	0.144689
chr1	PARK7	7963556	rs226256	C	T	0.4192	0.4192	650	-0.312899	0.28782	0.276977	-0.0914332	0.654882	0.888962	-0.44948	0.305175	0.140788
chr1	PARK7	7963939	rs226258	G	T	0.4113	0.4113	650	-0.216735	0.290609	0.455791	-0.033432	0.659976	0.959599	-0.556447	0.311741	0.0742666
chr1	PARK7	7965323	rs161801	A	G	0.421	0.421	650	-0.315157	0.286822	0.27186	-0.0868728	0.655208	0.894519	-0.454181	0.302741	0.133555
chr1	PARK7	7965413	rs161802	G	T	0.862	0.138	650	0.246826	0.403026	0.540252	-0.378884	0.944568	0.688332	-0.0926005	0.413077	0.822623
chr1	PARK7	7966948	rs225119	C	T	0.5603	0.4397	650	-0.492548	0.267186	0.0652612	-0.0143553	0.678025	0.983108	-0.451727	0.297908	0.129435
chr1	PARK7	7969259	rs12727642	A	C	0.1369	0.1369	650	-0.260842	0.400221	0.514566	-0.568094	0.671477	0.397532	0.105132	0.410573	0.797903
chr1	PARK7	7975722	rs17367289	A	G	0.8627	0.1373	650	0.265495	0.400144	0.507011	-0.34952	0.942474	0.710746	-0.10994	0.410663	0.78892
chr1	PARK7	7979841	rs426561	C	T	0.718	0.282	650	-0.481002	0.280317	0.0861764	0.223121	0.74015	0.763069	-0.490444	0.309974	0.113602
chr1	PARK7	7980034	rs12087103	A	G	0.4239	0.4239	650	-0.332251	0.282995	0.240374	-0.0942441	0.655829	0.885736	-0.445678	0.29638	0.132649
chr1	PARK7	7983138	rs4908723	C	G	0.8448	0.1552	650	-0.209772	0.345552	0.543809	-0.462664	0.916418	0.613656	-0.0487504	0.409812	0.905309
chr1	PLA2G4A	185046160	rs12760232	C	T	0.8346	0.1654	650	0.565941	0.402578	0.159786	-0.657613	1.0045	0.512681	0.111167	0.424916	0.793614
chr1	PLA2G4A	185047760	rs12566053	A	G	0.2734	0.2734	650	-0.038632	0.294053	0.895477	-0.609056	0.670857	0.363943	0.182828	0.304619	0.548382
chr1	PLA2G4A	185051136	rs926324	A	G	0.7278	0.2722	650	0.0379013	0.29475	0.897684	-0.233184	0.846185	0.782878	-0.189468	0.304488	0.533776
chr1	PLA2G4A	185052848	rs2223304	C	G	0.7281	0.2719	650	0.0319106	0.299056	0.915023	-0.224257	0.848705	0.791599	-0.195073	0.309014	0.52786
chr1	PLA2G4A	185069856	rs12022299	A	C	0.6434	0.3566	650	0.192621	0.284213	0.49794	-0.24542	0.811772	0.762404	-0.182909	0.310128	0.555334
chr1	PLA2G4A	185074960	rs3820185	G	T	0.6757	0.3243	650	0.111267	0.273581	0.684224	-0.363045	0.819292	0.657679	-0.105321	0.299689	0.725262
chr1	PLA2G4A	185079744	rs10489406	A	G	0.0526	0.0526	650	0.25604	0.672197	0.703277	-0.45503	0.678196	0.502258	-0.59658	0.79402	0.452447
chr1	PLA2G4A	185083280	rs4651330	A	C	0.7966	0.2034	650	0.483556	0.406539	0.234264	-2.17331	1.06234	0.0407789	1.02626	0.486645	0.034957
chr1	PLA2G4A	185089904	rs2076075	A	G	0.0987	0.0987	650	-0.296034	0.413479	0.474017	-0.424023	0.666753	0.524808	-0.617003	0.395857	0.119079
chr1	PLA2G4A	185090736	rs10489407	A	T	0.2009	0.2009	650	-0.446161	0.395916	0.259781	-0.128133	0.68771	0.852196	-1.00038	0.476527	0.0357901
chr1	PLA2G4A	185094736	rs6696406	A	G	0.7203	0.2797	650	0.195323	0.372576	0.600105	-0.0591113	0.84611	0.944303	-0.330693	0.368647	0.369695
chr1	PLA2G4A	185096720	rs12404877	A	G	0.2151	0.2151	650	0.214599	0.332803	0.519042	-0.376998	0.691081	0.585397	-0.432802	0.346821	0.212063
chr1	PLA2G4A	185097040	rs12720497	C	T	0.6562	0.3438	650	-0.249723	0.369583	0.499238	0.396183	0.841488	0.637775	-0.750392	0.400399	0.0609153
chr1	PLA2G4A	185097184	rs10911933	C	T	0.1626	0.1626	650	-0.300377	0.372173	0.419615	-0.271077	0.673814	0.687462	-0.808377	0.462295	0.0803571
chr1	PLA2G4A	185097264	rs10911934	A	T	0.1634	0.1634	650	-0.31515	0.372076	0.396993	-0.274259	0.673891	0.684024	-0.797062	0.462679	0.0849406
chr1	PLA2G4A	185097696	rs10737270	C	T	0.8358	0.1642	650	0.330214	0.371834	0.374504	-1.84856	1.06614	0.0829378	0.785494	0.462992	0.0897799
chr1	PLA2G4A	185098352	rs6685652	A	C	0.8355	0.1645	650	0.320044	0.379031	0.39846	-1.8843	1.07812	0.0805046	0.80561	0.471555	0.0875601
chr1	PLA2G4A	185100480	rs10911935	G	T	0.7868	0.2132	650	-0.198043	0.369986	0.592462	-1.40429	0.882762	0.111657	0.524113	0.390682	0.179748
chr1	PLA2G4A	185100656	rs10752977	A	G	0.8349	0.1651	650	0.295811	0.392905	0.451521	-1.95159	1.10092	0.0762795	0.843465	0.487619	0.0836726
chr1	PLA2G4A	185102624	rs10752979	A	G	0.1654	0.1654	650	-0.282174	0.39952	0.480012	-0.260803	0.673348	0.698517	-0.860969	0.494892	0.0819095
chr1	PLA2G4A	185104384	rs6425053	A	G	0.1593	0.1593	650	-0.24732	0.425527	0.5611	-0.234478	0.674901	0.728272	-0.962398	0.518206	0.0632867
chr1	PLA2G4A	185111552	rs2223307	C	T	0.2528	0.2528	650	0.159692	0.318446	0.616038	-0.577881	0.678033	0.394053	0.145033	0.332632	0.662826
chr1	PLA2G4A	185113216	rs17591814	C	T	0.5856	0.4144	650	0.428155	0.345515	0.215279	-0.593035	0.797874	0.457318	0.104708	0.390669	0.788682
chr1	PLA2G4A	185114720	rs2223309	A	G	0.0762	0.0762	650	-0.380975	0.518071	0.462113	-0.56512	0.664334	0.39496	0.555115	0.619919	0.370539
chr1	PLA2G4A	185115808	rs12746200	A	G	0.8932	0.1068	650	-0.513437	0.481337	0.286112	-0.266531	1.02125	0.794104	-0.148326	0.435128	0.733196
chr1	PLA2G4A	185116928	rs12091045	C	T	0.0527	0.0527	650	-0.163124	0.635092	0.797294	-0.500655	0.670433	0.455206	-0.225376	0.707357	0.750017
chr1	PLA2G4A	185117008	rs10798065	A	T	0.9193	0.0807	650	0.306041	0.546703	0.57562	0.391609	1.35992	0.773373	-0.484434	0.629642	0.441667
chr1	PLA2G4A	185117536	rs10911944	C	T	0.0534	0.0534	650	-0.16645	0.625326	0.7901	-0.503241	0.670293	0.452786	-0.194854	0.689037	0.777336
chr1	PLA2G4A	185117584	rs1980444	C	T	0.8024	0.1976	650	0.0382775	0.328988	0.907376	-0.546853	0.90105	0.543913	0.00984624	0.363061	0.978364
chr1	PLA2G4A	185117664	rs1980445	C	T	0.0693	0.0693	650	0.480072	0.598766	0.422687	-0.440997	0.659003	0.503375	-0.486005	0.635699	0.444557
chr1	PLA2G4A	185117776	rs17526478	A	C	0.6347	0.3653	650	-0.0233798	0.279913	0.933434	-0.53906	0.74979	0.472173	0.0112572	0.291423	0.969187
chr1	PLA2G4A	185117840	rs2049963	A	G	0.1283	0.1283	650	-0.273006	0.392119	0.486283	-0.564036	0.66916	0.399283	0.227852	0.441834	0.606066
chr1	PLA2G4A	185119072	rs10752982	A	T	0.0693	0.0693	650	0.486692	0.600634	0.417769	-0.441065	0.658928	0.50326	-0.482984	0.635603	0.447324
chr1	PLA2G4A	185119216	rs10911945	A	G	0.0539	0.0539	650	-0.17796	0.621951	0.774777	-0.505033	0.670303	0.451186	-0.17422	0.681981	0.798367
chr1	PLA2G4A	185121824	rs10911946	C	T	0.6252	0.3748	650	-0.0457471	0.268676	0.864799	-0.487545	0.742492	0.511416	-0.0256953	0.281326	0.927225
chr1	PLA2G4A	185122176	rs16826060	C	T	0.9055	0.0945	650	0.188252	0.434553	0.664863	0.514224	1.18465	0.664237	-0.533675	0.510154	0.295512
chr1	PLA2G4A	185122256	rs10798067	A	G	0.9461	0.0539	650	0.181532	0.631573	0.773784	-0.84178	1.44565	0.560376	0.167947	0.694017	0.808786
chr1	PLA2G4A	185122848	rs16826066	C	G	0.9462	0.0538	650	0.180408	0.635939	0.77665	-0.84082	1.45477	0.563282	0.167388	0.699334	0.810831
chr1	PLA2G4A	185122864	rs12749354	C	T	0.1528	0.1528	650	0.03821	0.337986	0.909989	-0.52414	0.678381	0.439738	-0.00512499	0.31959	0.987206
chr1	PLA2G4A	185123856	rs7540602	G	T	0.9071	0.0929	650	0.174119	0.43198	0.686895	0.525143	1.17468	0.654838	-0.537902	0.502016	0.283952
chr1	PLA2G4A	185124752	rs12042344	C	T	0.0924	0.0924	650	-0.162271	0.426781	0.703781	-0.548463	0.664611	0.409235	0.541064	0.494636	0.274015
chr1	PLA2G4A	185129040	rs7519192	A	G	0.7316	0.2684	650	-0.226024	0.305479	0.459361	-0.238693	0.903895	0.791725	-0.153886	0.381721	0.686847
chr1	PLA2G4A	185129136	rs7542180	A	G	0.4881	0.4881	650	-0.38698	0.299643	0.196541	-0.424855	0.757694	0.574987	-0.00798363	0.328167	0.980591
chr1	PLA2G4A	185130704	rs10752983	G	T	0.5121	0.4879	650	0.385032	0.299064	0.197935	-0.445024	0.723527	0.538504	0.0113816	0.327181	0.97225
chr1	PLA2G4A	185134176	rs1474590	C	G	0.2692	0.2692	650	0.231568	0.306488	0.449917	-0.549723	0.676937	0.416749	0.161817	0.383517	0.673078
chr1	PLA2G4A	185135504	rs10911953	A	G	0.7306	0.2694	650	-0.233564	0.306741	0.446396	-0.222142	0.904763	0.80605	-0.164267	0.38396	0.66878
chr1	PLA2G4A	185136688	rs12720541	G	T	0.7304	0.2696	650	-0.235468	0.306997	0.443079	-0.217336	0.904829	0.810179	-0.167288	0.3844	0.663423
chr1	PLA2G4A	185136880	rs6695515	G	T	0.8059	0.1941	650	0.0040792	0.400616	0.991876	-0.742928	0.870772	0.393558	0.133339	0.368034	0.717128
chr1	PLA2G4A	185137168	rs6698103	C	G	0.0775	0.0775	650	-0.126196	0.598664	0.833046	-0.476297	0.66674	0.475	-0.324845	0.567636	0.567135
chr1	PLA2G4A	185139072	rs726706	A	G	0.5133	0.4867	650	0.364635	0.291547	0.211047	-0.471838	0.72152	0.513144	0.0310542	0.315705	0.921643
chr1	PLA2G4A	185139472	rs10737274	G	T	0.5135	0.4865	650	0.360773	0.290025	0.213523	-0.475483	0.721037	0.509611	0.0335168	0.313516	0.914863
chr1	PLA2G4A	185139856	rs6656909	C	T	0.8645	0.1355	650	-0.270698	0.432009	0.53092	0.988045	1.10853	0.372762	-0.824273	0.500355	0.0994805
chr1	PLA2G4A	185140320	rs1569479	G	T	0.4656	0.4656	650	0.188095	0.293062	0.520986	-0.505592	0.719335	0.482143	0.0262883	0.320972	0.934724
chr1	PLA2G4A	185140944	rs1977064	A	G	0.4812	0.4812	650	-0.350565	0.288233	0.223888	-0.399977	0.740639	0.589168	-0.0452044	0.309408	0.883843
chr1	PLA2G4A	185141088	rs1569480	A	G	0.5339	0.4661	650	-0.185231	0.29034	0.523487	-0.450255	0.756755	0.551856	-0.028899	0.317053	0.927374
chr1	PLA2G4A	185141632	rs10798068	A	G	0.5144	0.4856	650	0.338823	0.280956	0.227831	-0.491735	0.718031	0.493446	0.0432252	0.300962	0.885798
chr1	PLA2G4A	185142080	rs10798069	G	T	0.5145	0.4855	650	0.333954	0.278878	0.231115	-0.49464	0.717336	0.490476	0.0446996	0.298167	0.880832
chr1	PLA2G4A	185144560	rs12720557	A	T	0.2703	0.2703	650	0.253905	0.307512	0.408988	-0.563501	0.677092	0.405275	0.194218	0.383048	0.612132
chr1	PLA2G4A	185145664	rs6683515	A	G	0.7529	0.2471	650	-0.183297	0.316438	0.56242	-0.00093471	0.913022	0.999183	-0.305815	0.382454	0.423934
chr1	PLA2G4A	185146512	rs6662687	A	G	0.4665	0.4665	650	0.162851	0.288877	0.572932	-0.516965	0.718181	0.471632	0.0343577	0.312988	0.912589
chr1	PLA2G4A	185153728	rs6686848	A	C	0.0767	0.0767	650	-0.296886	0.550005	0.589343	-0.501392	0.664144	0.450282	-0.238644	0.523832	0.648696
chr1	PLA2G4A	185157648	rs6682481	A	G	0.4663	0.4663	650	0.153285	0.289018	0.595859	-0.520163	0.718209	0.468912	0.0357996	0.312724	0.90886
chr1	PLA2G4A	185161024	rs4336803	G	T	0.8037	0.1963	650	0.0722358	0.364457	0.842888	-0.698887	0.825958	0.397467	0.102823	0.33003	0.755377
chr1	PLA2G4A	185163728	rs7555326	A	G	0.1963	0.1963	650	-0.0769581	0.363993	0.832554	-0.493879	0.6797	0.467463	-0.101893	0.329498	0.757141
chr1	PLA2G4A	185164688	rs12726519	C	T	0.8037	0.1963	650	0.0826216	0.363475	0.820183	-0.696538	0.824817	0.398404	0.100985	0.328969	0.758864
chr1	PLA2G4A	185167088	rs1160719	A	G	0.1963	0.1963	650	-0.0826662	0.3635	0.820099	-0.49457	0.679624	0.46679	-0.10099	0.329002	0.758874
chr1	PLA2G4A	185172448	rs6666834	C	T	0.8036	0.1964	650	0.0828001	0.363494	0.81981	-0.696427	0.824863	0.398505	0.10091	0.329014	0.759068
chr1	PLA2G4A	185173664	rs12128551	A	G	0.2304	0.2304	650	0.0952146	0.331216	0.773753	-0.634581	0.669845	0.343458	0.347463	0.390516	0.373599
chr1	PLA2G4A	185175472	rs3736741	A	G	0.7326	0.2674	650	-0.241003	0.304565	0.428768	-0.1623	0.896845	0.856393	-0.203515	0.380372	0.592621
chr1	PLA2G4A	185176736	rs4650708	A	C	0.7326	0.2674	650	-0.239925	0.304143	0.430196	-0.163512	0.896286	0.855243	-0.202957	0.379948	0.593224
chr1	PLA2G4A	185177216	rs6697145	C	T	0.5363	0.4637	650	-0.130923	0.286325	0.647489	-0.444273	0.752817	0.555091	-0.0431881	0.311118	0.889596
chr1	PLA2G4A	185178608	rs10911963	C	T	0.1963	0.1963	650	-0.0826506	0.363502	0.820134	-0.49457	0.679624	0.46679	-0.100987	0.329002	0.758882
chr1	PLA2G4A	185179888	rs2207209	A	G	0.4857	0.4857	650	-0.322056	0.278097	0.246835	-0.412025	0.734651	0.574903	-0.0425167	0.298454	0.886719
chr1	PLA2G4A	185180448	rs6683416	A	C	0.2469	0.2469	650	0.218631	0.322183	0.497396	-0.481639	0.682369	0.480291	-0.082912	0.307959	0.787752
chr1	PLA2G4A	185181792	rs11587539	A	T	0.5917	0.4083	650	0.452713	0.307229	0.140607	-0.230682	0.781498	0.767857	-0.21655	0.343759	0.52873
chr1	PLA2G4A	185184144	rs7555140	A	C	0.6821	0.3179	650	-0.418167	0.28323	0.139831	-0.205137	0.835456	0.806039	-0.171512	0.338268	0.612133
chr1	PLA2G4A	185184192	rs7522213	C	T	0.9494	0.0506	650	-1.06321	0.525424	0.0430188	-0.36757	1.32371	0.781256	-0.093343	0.588927	0.874066
chr1	PLA2G4A	185184608	rs4651343	A	C	0.2661	0.2661	650	0.238725	0.303693	0.431825	-0.569571	0.676664	0.399937	0.202586	0.379407	0.593373
chr1	PLA2G4A	185186624	rs969357	A	G	0.9494	0.0506	650	-1.06321	0.52544	0.0430251	-0.367629	1.32373	0.781227	-0.0933063	0.588944	0.874118
chr1	PLA2G4A	185186736	rs10489409	C	T	0.1188	0.1188	650	0.196715	0.438883	0.653996	-0.522004	0.674058	0.438683	-0.00133901	0.396359	0.997305
chr1	PLA2G4A	185187616	rs10737276	C	G	0.9494	0.0506	650	-1.06307	0.525421	0.043045	-0.367452	1.32372	0.781326	-0.0933964	0.588936	0.873996
chr1	PLA2G4A	185190832	rs1555202	C	G	0.9494	0.0506	650	-1.0631	0.525422	0.0430395	-0.367454	1.32371	0.781324	-0.0934014	0.588927	0.873987
chr1	PLA2G4A	185196176	rs12125857	C	T	0.7518	0.2482	650	-0.202735	0.314139	0.518689	-0.0295016	0.908267	0.974088	-0.28782	0.380507	0.449403
chr1	PLA2G4A	185196224	rs4272579	A	G	0.9492	0.0508	650	-1.05441	0.530859	0.0470074	-0.40009	1.32687	0.763011	-0.07537	0.590924	0.898508
chr1	PLA2G4A	185198064	rs11576330	C	T	0.1144	0.1144	650	0.200275	0.457729	0.661719	-0.531454	0.673896	0.430329	0.0341829	0.403818	0.93254
chr1	PLA2G4A	185198832	rs10798075	C	G	0.5107	0.4893	650	0.332151	0.282183	0.239165	-0.477364	0.718592	0.506495	0.0206197	0.303437	0.945822
chr1	PLA2G4A	185198848	rs6685195	A	G	0.9489	0.0511	650	-1.03661	0.537999	0.0540061	-0.448977	1.33112	0.735896	-0.0485064	0.593601	0.934873
chr1	PLA2G4A	185200176	rs932476	A	G	0.6533	0.3467	650	-0.0888033	0.294579	0.763065	-0.521561	0.826826	0.528172	0.00945945	0.346357	0.978212
chr1	PLA2G4A	185200720	rs12720662	C	T	0.7262	0.2738	650	-0.291846	0.306924	0.341668	-0.250517	0.897838	0.780228	-0.142322	0.385011	0.711638
chr1	PLA2G4A	185200816	rs12144159	C	T	0.2741	0.2741	650	0.298734	0.309389	0.334264	-0.536407	0.678551	0.429225	0.147994	0.389587	0.70404
chr1	PLA2G4A	185202272	rs2383556	C	T	0.0733	0.0733	650	-0.534542	0.557992	0.338076	-0.509407	0.664273	0.443162	-0.228917	0.577704	0.691918
chr1	PLA2G4A	185212992	rs12720684	C	T	0.9265	0.0735	650	0.49547	0.561373	0.37745	-1.0564	1.28861	0.41233	0.281049	0.60434	0.641894
chr1	PLA2G4A	185213008	rs2076675	G	T	0.4863	0.4863	650	0.232492	0.273453	0.395209	-0.546632	0.717824	0.446351	0.0773305	0.307518	0.801453
chr1	PLA2G4A	185213840	rs10157410	C	G	0.0989	0.0989	650	-0.14116	0.49979	0.777607	-0.515305	0.676467	0.446204	-0.146282	0.61652	0.812447
chr1	PLA2G4A	185214352	rs10737277	C	G	0.5141	0.4859	650	-0.230276	0.273388	0.399617	-0.391224	0.7435	0.598755	-0.078314	0.307818	0.799173
chr1	PLA2G4A	185214656	rs10737278	C	T	0.4858	0.4858	650	0.229237	0.273209	0.401439	-0.548249	0.717971	0.4451	0.0785938	0.307806	0.798464
chr1	PLA2G4A	185215488	rs2273169	A	G	0.5144	0.4856	650	-0.227192	0.272639	0.404672	-0.390698	0.743341	0.599168	-0.0792028	0.307627	0.796821
chr1	PLA2G4A	185216448	rs12720699	C	T	0.0518	0.0518	650	0.729328	0.843075	0.386995	-0.576778	0.668335	0.388134	0.25574	0.540492	0.636098
chr1	PLA2G4A	185218048	rs7545121	A	G	0.4854	0.4854	650	0.224959	0.271743	0.407763	-0.549634	0.717873	0.443889	0.0794552	0.307209	0.795916
chr1	PLA2G4A	185218912	rs12062681	G	T	0.4853	0.4853	650	0.225385	0.272392	0.407994	-0.548772	0.71786	0.444596	0.0786469	0.307494	0.798131
chr1	PLA2G4A	185219040	rs4402086	A	G	0.7112	0.2888	650	-0.501128	0.285838	0.0795696	-0.0740862	0.789112	0.9252	-0.280439	0.299668	0.349359
chr1	PLA2G4A	185219248	rs7526089	C	T	0.9001	0.0999	650	0.175677	0.475481	0.711776	-0.954205	1.29091	0.459803	0.225144	0.586715	0.701174
chr1	PLA2G4A	185219344	rs17601344	C	T	0.9321	0.0679	650	-0.0333529	0.582393	0.954331	-0.731528	1.09405	0.503722	0.109028	0.475857	0.818776
chr1	PLA2G4A	185220144	rs12564966	A	G	0.899	0.101	650	0.179565	0.46842	0.701466	-0.994002	1.27846	0.436866	0.247001	0.577903	0.669082
chr1	PLA2G4A	185220816	rs10489410	G	T	0.0666	0.0666	650	0.0237251	0.576945	0.967199	-0.513103	0.663819	0.439548	-0.110053	0.472697	0.815902
chr1	PLA2G4A	185222048	rs10752989	G	T	0.5884	0.4116	650	-0.345465	0.263783	0.190312	-0.309775	0.754442	0.681365	-0.113768	0.28753	0.692345
chr1	PLA2G4A	185222400	rs12720702	A	G	0.927	0.073	650	0.4702	0.501001	0.347977	-0.849422	1.22629	0.488514	0.172884	0.570416	0.761826
chr1	PLA2G4A	185222560	rs2891264	C	G	0.0732	0.0732	650	-0.469447	0.503543	0.351188	-0.502	0.667207	0.451816	-0.190619	0.573021	0.739394
chr1	PLA2G4A	185225760	rs7414079	A	G	0.1011	0.1011	650	-0.11699	0.475861	0.805799	-0.47794	0.674541	0.478609	-0.326084	0.590101	0.580544
chr1	PLA2G4A	185228016	rs761517	A	G	0.8018	0.1982	650	0.249945	0.353223	0.479186	-1.18001	0.946921	0.212706	0.374584	0.402549	0.352096
chr1	PLA2G4A	185232032	rs12746284	C	T	0.4079	0.4079	650	0.0419809	0.302957	0.88979	-0.479605	0.705679	0.496734	-0.0587796	0.328826	0.858129
chr1	PLA2G4A	185232816	rs4651345	C	T	0.0843	0.0843	650	-0.359372	0.495021	0.467855	-0.516935	0.669323	0.439922	-0.128623	0.570094	0.821499
chr1	PLA2G4A	185233824	rs1474797	A	G	0.7795	0.2205	650	-0.577525	0.291122	0.0472792	0.193819	0.834988	0.816443	-0.400638	0.321172	0.212241
chr1	PLA2G4A	185233872	rs2144000	A	G	0.4215	0.4215	650	0.237387	0.27777	0.392763	-0.545537	0.706984	0.440328	0.113691	0.3198	0.72221
chr1	PLA2G4A	185234320	rs10798078	A	G	0.4817	0.4817	650	0.195836	0.276525	0.478819	-0.518017	0.712697	0.467324	0.0463971	0.300402	0.877255
chr1	PLA2G4A	185234800	rs12078214	G	T	0.8707	0.1293	650	0.397591	0.444109	0.370651	-0.970833	0.976448	0.320101	0.2535	0.421844	0.547884
chr1	PLA2G4A	185234848	rs12116694	C	T	0.7658	0.2342	650	-0.605915	0.3078	0.0490065	0.241276	0.855421	0.777902	-0.430602	0.344657	0.211532
chr1	PLA2G4A	185234960	rs17602058	G	T	0.0566	0.0566	650	-0.197463	0.618468	0.749516	-0.501686	0.660907	0.447801	-0.253871	0.558871	0.649644
chr1	PLA2G4A	185235600	rs16826254	C	T	0.0873	0.0873	650	0.51429	0.624803	0.410438	-0.594062	0.666552	0.372797	0.479916	0.558367	0.390064
chr1	PLA2G4A	185236192	rs10911979	G	T	0.137	0.137	650	-0.445075	0.544314	0.41354	-0.510185	0.683746	0.45557	0.0559273	0.565479	0.921216
chr1	PLA2G4A	185239552	rs10752991	A	C	0.63	0.37	650	0.364517	0.301285	0.226327	-0.193861	0.76781	0.800666	-0.237323	0.297158	0.424499
chr1	PLA2G4A	185240832	rs10911980	A	G	0.3675	0.3675	650	-0.362908	0.297074	0.221856	-0.663888	0.681619	0.330062	0.234182	0.292814	0.423847
chr1	PRDX1	45729624	rs937291	G	T	0.5431	0.4569	650	-0.441214	0.259833	0.089495	-0.287314	0.700856	0.681844	-0.217171	0.282612	0.442224
chr1	PRDX1	45729876	rs1494813	C	T	0.6873	0.3127	650	0.106123	0.285198	0.709816	-0.765404	0.779484	0.32613	0.19884	0.309424	0.520474
chr1	PRDX1	45734996	rs11211124	C	T	0.2272	0.2272	650	-0.521048	0.302666	0.0851551	-0.575601	0.653382	0.378341	0.0372112	0.316786	0.906492
chr1	PRDX1	45738288	rs3748643	G	T	0.3127	0.3127	650	-0.106141	0.285219	0.70979	-0.367706	0.692581	0.595473	-0.198858	0.309452	0.520475
chr1	PRDX1	45739168	rs4660864	A	G	0.6873	0.3127	650	0.106081	0.285228	0.709955	-0.765293	0.779494	0.326208	0.198756	0.309451	0.520688
chr1	PRDX1	45743032	rs12029322	C	T	0.7728	0.2272	650	0.521917	0.302657	0.0846266	-0.500779	0.8514	0.55641	-0.0375995	0.316801	0.905525
chr1	PRDX1	45744344	rs10789465	C	T	0.4572	0.4572	650	0.441917	0.259781	0.0889217	-0.721679	0.722822	0.318076	0.216983	0.282552	0.442523
chr1	PRDX1	45746516	rs2275276	A	G	0.4572	0.4572	650	0.441691	0.260542	0.0900228	-0.722262	0.723159	0.317911	0.216697	0.283152	0.44409
chr1	PRDX1	45748444	rs11580609	C	G	0.5428	0.4572	650	-0.441053	0.261203	0.0913067	-0.290123	0.700906	0.678928	-0.216298	0.283678	0.445776
chr1	PRDX1	45748736	rs882803	A	G	0.6845	0.3155	650	0.0958751	0.285811	0.737286	-0.76693	0.778969	0.324848	0.19906	0.309919	0.520681
chr1	PRDX1	45749060	rs7903	C	G	0.4572	0.4572	650	0.439795	0.262433	0.0937701	-0.723765	0.724018	0.31748	0.215572	0.28459	0.448761
chr1	PRDX1	45750272	rs2065708	A	G	0.7812	0.2188	650	0.16581	0.31252	0.595725	-1.40803	0.911579	0.122441	0.597202	0.374983	0.111248
chr1	PRDX1	45751264	rs4660306	C	T	0.6847	0.3153	650	0.0958102	0.285753	0.737406	-0.767401	0.778978	0.324556	0.19942	0.309884	0.51988
chr1	PRDX1	45754100	rs2356559	C	T	0.6848	0.3152	650	0.0958306	0.285745	0.737345	-0.767494	0.778992	0.324506	0.199486	0.309884	0.519741
chr1	PRDX1	45755668	rs11211129	C	T	0.5522	0.4478	650	-0.43314	0.269863	0.108486	-0.318225	0.705777	0.652072	-0.193656	0.291906	0.507063
chr1	PRDX1	45756940	rs10736426	A	G	0.6833	0.3167	650	0.105649	0.285046	0.710907	-0.774456	0.7791	0.320204	0.206429	0.310925	0.506741
chr1	PRDX1	45759256	rs2152077	G	T	0.3175	0.3175	650	-0.110612	0.284593	0.697522	-0.358247	0.694403	0.605919	-0.209706	0.311138	0.500314
chr1	PRDX1	45760856	rs713358	C	G	0.7752	0.2248	650	0.494167	0.309279	0.110087	-0.480305	0.864231	0.578375	-0.0530594	0.324195	0.869995
chr1	PRDX1	45764888	rs7522705	C	G	0.319	0.319	650	-0.120679	0.283459	0.6703	-0.351959	0.694979	0.612554	-0.215664	0.310884	0.487862
chr1	PRDX1	45765048	rs945179	C	T	0.3172	0.3172	650	-0.13613	0.28225	0.629591	-0.347758	0.694564	0.616592	-0.217969	0.30999	0.481964
chr1	PRDX1	45772088	rs2991966	A	G	0.6821	0.3179	650	0.141003	0.281517	0.616464	-0.786017	0.777304	0.311916	0.220599	0.309296	0.475703
chr1	PRDX1	45773916	rs6429569	G	T	0.6798	0.3202	650	0.116249	0.282895	0.681127	-0.782791	0.776354	0.313315	0.216682	0.310708	0.485563
chr1	PRDX6	171695376	rs6696012	C	G	0.2807	0.2807	650	0.025288	0.27662	0.927161	-0.593384	0.691196	0.390622	0.115173	0.318404	0.717561
chr1	PRDX6	171696624	rs12140760	A	G	0.4017	0.4017	650	-0.0465368	0.274327	0.865293	-0.618136	0.690502	0.370682	0.126762	0.315458	0.687806
chr1	PRDX6	171703648	rs10798282	C	T	0.2804	0.2804	650	0.0230341	0.276009	0.93349	-0.589114	0.691624	0.394334	0.107512	0.317685	0.735044
chr1	PRDX6	171708256	rs4916362	A	G	0.7191	0.2809	650	-0.032678	0.276683	0.905983	-0.401231	0.787443	0.610376	-0.0896478	0.31803	0.778032
chr1	PRDX6	171715664	rs7540065	A	G	0.2491	0.2491	650	-0.0105396	0.286986	0.970704	-0.651839	0.687338	0.34295	0.238925	0.322725	0.459096
chr1	PRDX6	171723072	rs912767	A	G	0.8037	0.1963	650	-0.0944662	0.321548	0.768922	-0.438363	0.842456	0.602827	-0.0638996	0.350376	0.855289
chr1	PRDX6	171724224	rs7314	A	G	0.7509	0.2491	650	0.0104925	0.286986	0.970835	-0.174075	0.802218	0.828214	-0.238871	0.322723	0.459194
chr1	PRDX6	171725728	rs6702835	A	G	0.2488	0.2488	650	-0.00803491	0.287751	0.977723	-0.653319	0.68708	0.341674	0.24168	0.323215	0.454618
chr1	PRDX6	171731632	rs7529089	A	G	0.196	0.196	650	0.0988587	0.322219	0.758991	-0.568101	0.681006	0.404164	0.0683551	0.350733	0.845477
chr1	PRDX6	171731888	rs7521536	C	T	0.1959	0.1959	650	0.100297	0.322386	0.755718	-0.568692	0.680881	0.403589	0.0697442	0.350773	0.842396
chr1	PRDX6	171731952	rs7529377	A	G	0.1958	0.1958	650	0.101666	0.322499	0.752576	-0.569323	0.680751	0.402977	0.0712668	0.350744	0.838989
chr1	PRDX6	171732672	rs7524592	G	T	0.1956	0.1956	650	0.103106	0.322568	0.74924	-0.569797	0.680607	0.402486	0.0724491	0.35068	0.836325
chr1	PRDX6	171736736	rs12065426	A	G	0.8045	0.1955	650	-0.104531	0.322595	0.745914	-0.42277	0.844049	0.616453	-0.0737964	0.350564	0.833271
chr1	PRDX6	171737088	rs12080769	A	C	0.1954	0.1954	650	0.105832	0.322626	0.742887	-0.570918	0.680333	0.401372	0.0751953	0.350442	0.8301
chr1	PRDX6	171738064	rs11580117	C	T	0.1244	0.1244	650	0.0389175	0.506441	0.938747	-0.510317	0.676261	0.45048	-0.0662882	0.474168	0.888819
chr1	PRDX6	171738512	rs9425411	A	G	0.319	0.319	650	-0.0800138	0.29608	0.786973	-0.306524	0.701651	0.662212	-0.328488	0.338125	0.3313
chr1	PRDX6	171738720	rs10912624	A	T	0.21	0.21	650	0.171419	0.340489	0.614648	-0.695938	0.674155	0.301926	0.53541	0.412764	0.194584
chr1	PRDX6	171739312	rs10912626	A	G	0.79	0.21	650	-0.17247	0.338674	0.610576	0.371646	0.967879	0.700994	-0.533164	0.410393	0.193891
chr1	PRDX6	171739680	rs1886638	A	G	0.5951	0.4049	650	-0.172246	0.268364	0.520979	-0.144	0.740585	0.845831	-0.326963	0.277816	0.239233
chr1	PRDX6	171740336	rs912768	C	G	0.4048	0.4048	650	0.173237	0.268401	0.518641	-0.797379	0.6952	0.251391	0.325944	0.277895	0.240834
chr1	PRDX6	171740752	rs1359460	C	T	0.4048	0.4048	650	0.174098	0.26841	0.516579	-0.796789	0.695256	0.25178	0.324863	0.277943	0.24248
chr1	PRDX6	171740880	rs6687872	A	G	0.2101	0.2101	650	0.172437	0.338679	0.61065	-0.694704	0.673997	0.302671	0.533222	0.410397	0.193846
chr1	PRDX6	171741376	rs12026677	A	C	0.7894	0.2106	650	-0.160087	0.339907	0.63766	0.406053	0.967721	0.674779	-0.553596	0.411133	0.178136
chr1	PRDX6	171742240	rs7525100	C	T	0.8061	0.1939	650	-0.143273	0.322848	0.657203	-0.489289	0.844158	0.562172	-0.0334437	0.350615	0.924008
chr1	PTGS2	184890096	rs12405141	A	G	0.846	0.154	650	-0.0268071	0.399546	0.946507	-0.409359	0.98943	0.67907	-0.0676417	0.410839	0.869225
chr1	PTGS2	184890624	rs10911901	A	C	0.8179	0.1821	650	-0.0712383	0.363767	0.844739	-0.188175	0.94174	0.841624	-0.204267	0.38119	0.592051
chr1	PTGS2	184893088	rs9783052	G	T	0.1821	0.1821	650	0.0721858	0.363938	0.842774	-0.59727	0.667283	0.370746	0.206657	0.382582	0.589084
chr1	PTGS2	184894448	rs9783017	C	T	0.8457	0.1543	650	-0.0303171	0.399876	0.939565	-0.404858	0.99401	0.683789	-0.0700651	0.413516	0.865453
chr1	PTGS2	184898944	rs10911902	C	T	0.848	0.152	650	0.312446	0.356058	0.380207	-1.76266	0.927022	0.0572466	0.640302	0.386221	0.0973451
chr1	PTGS2	184901712	rs12134877	G	A	0.1521	0.1521	650	-0.308521	0.356141	0.386332	-0.480765	0.659804	0.466217	-0.642315	0.38602	0.096124
chr1	PTGS2	184907328	rs4648307	G	T	0.8455	0.1545	650	-0.0318082	0.39974	0.936577	-0.390585	0.995111	0.694686	-0.0781811	0.413293	0.849962
chr1	PTGS2	184909056	rs2206593	A	G	0.0649	0.0649	650	-0.367408	0.495558	0.458449	-0.364225	0.675219	0.589599	-1.15781	0.463413	0.0124739
chr1	PTGS2	184909680	rs5275	A	G	0.6654	0.3346	650	0.128588	0.268724	0.632285	-0.902936	0.777503	0.245509	0.234386	0.280263	0.402983
chr1	PTGS2	184912544	rs2066826	C	T	0.8448	0.1552	650	-0.0276509	0.398964	0.944745	-0.365391	0.991782	0.712561	-0.0930026	0.410992	0.820977
chr1	PTGS2	184914816	rs5277	C	G	0.8225	0.1775	650	-0.94166	0.384757	0.0143885	0.0934206	0.910111	0.918243	-0.40627	0.409758	0.321448
chr1	PTGS2	184915840	rs2745557	A	G	0.1787	0.1787	650	-0.424264	0.340358	0.212572	-0.536532	0.674065	0.426052	0.139628	0.327377	0.66974
chr1	PTGS2	184916944	rs20417	C	G	0.8123	0.1877	650	-0.0667883	0.363856	0.854361	-0.163983	0.942824	0.861922	-0.219104	0.381444	0.565693
chr1	PTGS2	184917376	rs689466	C	T	0.1699	0.1699	650	-0.321566	0.503727	0.523231	-0.51142	0.678882	0.451253	0.0148553	0.646026	0.981654
chr1	PTGS2	184918496	rs12042763	G	T	0.7171	0.2829	650	-0.600155	0.328123	0.0673914	-0.187698	0.815159	0.81789	-0.316781	0.358708	0.377173
chr1	PTGS2	184918624	rs2745559	A	C	0.1792	0.1792	650	-0.431926	0.344661	0.210136	-0.539622	0.674373	0.423605	0.15163	0.331501	0.647379
chr1	PTGS2	184919024	rs10911905	G	T	0.162	0.162	650	0.0433237	0.395915	0.912864	-0.545393	0.66697	0.413519	0.0721941	0.409678	0.86012
chr1	PTGS2	184920176	rs11583191	A	G	0.1428	0.1428	650	0.0943682	0.435529	0.828462	-0.585452	0.668006	0.380803	0.249088	0.442455	0.573456
chr1	PTGS2	184920384	rs2143416	A	C	0.7874	0.2126	650	-0.0864798	0.367152	0.813788	-0.119486	0.940372	0.898891	-0.256233	0.3934	0.514833
chr1	PTGS2	184920416	rs2143417	G	T	0.812	0.188	650	-0.0225173	0.361036	0.950269	-0.123219	0.939863	0.895694	-0.243531	0.379321	0.520861
chr1	PTGS2	184920704	rs2179555	C	T	0.1755	0.1755	650	0.113204	0.399795	0.777058	-0.551151	0.67002	0.410742	0.0895619	0.416171	0.829608
chr1	PTGS2	184923120	rs10911907	A	G	0.837	0.163	650	-0.0306593	0.395225	0.938167	-0.357084	0.987728	0.71771	-0.0985817	0.409457	0.80974
chr1	PTGS2	184923424	rs10911908	A	C	0.8367	0.1633	650	-0.0333977	0.39539	0.932685	-0.353134	0.987686	0.72069	-0.100911	0.409635	0.805416
chr1	PTGS2	184923888	rs12409744	A	C	0.8117	0.1883	650	-0.0278944	0.361756	0.938537	-0.126942	0.940931	0.892682	-0.241266	0.380141	0.525641
chr1	PTGS2	184924624	rs1119064	A	G	0.1637	0.1637	650	0.0377291	0.395609	0.924021	-0.556315	0.667431	0.404553	0.105235	0.409843	0.797356
chr1	PTGS2	184924688	rs1119065	C	T	0.0659	0.0659	650	-0.392715	0.530013	0.458722	-0.351524	0.677094	0.603645	-1.22272	0.498731	0.0142197
chr1	PTGS2	184924976	rs10911909	C	T	0.1641	0.1641	650	0.0421657	0.395646	0.915127	-0.557642	0.667544	0.403513	0.109428	0.409806	0.789451
chr1	PTGS2	184925744	rs12064238	C	T	0.8114	0.1886	650	-0.0331332	0.362137	0.9271	-0.130837	0.941581	0.889486	-0.238894	0.380612	0.530229
chr1	PTGS2	184926480	rs6681231	C	G	0.1887	0.1887	650	0.0346357	0.362151	0.923807	-0.608501	0.667109	0.361691	0.238584	0.380664	0.530818
chr1	PTGS2	184928128	rs6687495	C	G	0.8039	0.1961	650	-0.0302167	0.36492	0.934008	-0.174657	0.93937	0.8525	-0.21481	0.378979	0.570841
chr1	PTGS2	184929392	rs2206594	A	G	0.8112	0.1888	650	-0.0373983	0.362072	0.917733	-0.13329	0.941648	0.887435	-0.237394	0.380611	0.532814
chr1	PTGS2	184931136	rs7550380	G	T	0.8112	0.1888	650	-0.0388859	0.361988	0.914453	-0.134433	0.941665	0.886479	-0.236688	0.380561	0.533979
chr1	PTGS2	184935712	rs2383529	A	G	0.7612	0.2388	650	-0.190769	0.334651	0.568641	-0.692918	0.882053	0.432117	0.123074	0.356344	0.729809
chr1	PTGS2	184935760	rs16825773	A	G	0.8938	0.1062	650	0.602626	0.413351	0.144867	-1.18136	1.01719	0.245481	0.332892	0.416684	0.424344
chr1	TXNIP	144132832	rs4970862	C	T	0.6128	0.3872	650	0.204329	0.267723	0.445338	-0.63739	0.796527	0.423589	0.103763	0.327648	0.751479
chr1	TXNIP	144139648	rs6661602	C	T	0.338	0.338	650	-0.2013	0.260657	0.439949	-0.482787	0.685299	0.481127	-0.038569	0.300124	0.897745
chr1	TXNIP	144139696	rs6669494	G	T	0.6134	0.3866	650	0.199189	0.267497	0.456489	-0.633262	0.797073	0.426913	0.0995745	0.327317	0.760964
chr1	TXNIP	144139760	rs6424377	A	G	0.3863	0.3863	650	-0.196545	0.267376	0.462286	-0.436469	0.68736	0.525432	-0.0971483	0.327148	0.766501
chr1	TXNIP	144148240	rs2236566	G	T	0.9009	0.0991	650	-0.256875	0.48499	0.596355	-0.458724	1.1146	0.680663	-0.0511905	0.493206	0.917335
chr1	TXNIP	144149936	rs9245	A	C	0.1193	0.1193	650	0.0791323	0.444696	0.858765	-0.489565	0.680133	0.471643	-0.159941	0.462689	0.729585
chr1	TXNIP	144155920	rs4636400	G	T	0.3747	0.3747	650	0.214129	0.263915	0.417161	-0.565489	0.688379	0.411374	0.0863631	0.297189	0.771358
chr1	TXNIP	144162704	rs704985	C	G	0.5449	0.4551	650	0.247753	0.243539	0.309009	-0.53564	0.712518	0.452198	0.0157927	0.276428	0.954441
chr10	CDK1	62188616	rs12354450	G	T	0.595	0.405	650	-0.118232	0.257378	0.645968	-0.563372	0.734322	0.442962	0.0282575	0.281379	0.920007
chr10	CDK1	62188660	rs7087628	A	C	0.4848	0.4848	650	-0.283334	0.253798	0.264261	-0.444168	0.700642	0.526117	-0.0976214	0.263878	0.711421
chr10	CDK1	62189036	rs1904406	A	G	0.5088	0.4912	650	0.326838	0.251331	0.193454	-0.603045	0.728998	0.40811	0.064567	0.264346	0.807036
chr10	CDK1	62189736	rs720600	A	G	0.3535	0.3535	650	-0.667641	0.270107	0.0134448	-0.354868	0.68729	0.605625	-0.268315	0.28488	0.346267
chr10	CDK1	62193476	rs10761558	A	G	0.3045	0.3045	650	0.287706	0.289847	0.320898	-0.574338	0.692139	0.406651	0.097185	0.322109	0.762869
chr10	CDK1	62195912	rs2448339	A	G	0.3536	0.3536	650	-0.72821	0.270785	0.0071612	-0.235207	0.670784	0.725855	-0.285566	0.289459	0.323864
chr10	CDK1	62196664	rs2448340	A	G	0.644	0.356	650	0.731048	0.270726	0.0069272	-0.788511	0.767788	0.304425	0.274942	0.288218	0.340115
chr10	CDK1	62200548	rs2456761	A	C	0.3602	0.3602	650	-0.65888	0.269808	0.0146048	-0.275257	0.669753	0.681085	-0.219945	0.285863	0.44165
chr10	CDK1	62204224	rs2127355	A	G	0.5375	0.4625	650	0.427648	0.264091	0.105378	-0.817565	0.730647	0.263157	0.303162	0.272534	0.265974
chr10	CDK1	62204620	rs2170006	A	G	0.462	0.462	650	-0.429834	0.265107	0.10494	-0.209946	0.690698	0.761157	-0.303091	0.273298	0.267424
chr10	CDK1	62205964	rs2448341	C	T	0.6382	0.3618	650	0.609982	0.271049	0.0244204	-0.605251	0.756106	0.42343	0.129362	0.287012	0.652191
chr10	CDK1	62206784	rs744383	C	T	0.7675	0.2325	650	-0.334283	0.305538	0.27392	-0.259574	0.779945	0.739277	-0.169853	0.307682	0.580921
chr10	CDK1	62209196	rs3213025	C	T	0.1355	0.1355	650	0.145267	0.431908	0.736616	-0.598346	0.679658	0.378663	0.326087	0.471663	0.489342
chr10	CDK1	62209648	rs2448343	A	G	0.3661	0.3661	650	0.325313	0.284917	0.253545	-0.402621	0.699543	0.564921	-0.163044	0.337	0.628521
chr10	CDK1	62209792	rs2260179	C	G	0.6599	0.3401	650	0.622655	0.275891	0.0240151	-0.4812	0.742149	0.516735	0.0157369	0.291896	0.957005
chr10	CDK1	62210068	rs2448344	A	T	0.76	0.24	650	-0.338549	0.298743	0.257111	-0.45038	0.794466	0.570785	-0.0457759	0.302683	0.879791
chr10	CDK1	62210172	rs2260184	C	G	0.7599	0.2401	650	-0.339482	0.298978	0.256176	-0.453313	0.795213	0.568642	-0.0438593	0.303158	0.884968
chr10	CDK1	62210460	rs1904415	G	T	0.2402	0.2402	650	0.340382	0.299135	0.255167	-0.53982	0.672454	0.422113	0.0412863	0.303532	0.891806
chr10	CDK1	62210552	rs3213031	A	G	0.8789	0.1211	650	-0.128716	0.394426	0.744169	-1.38748	1.10429	0.208953	0.471826	0.503365	0.348582
chr10	CDK1	62213372	rs1904416	C	T	0.2599	0.2599	650	0.244142	0.296933	0.410956	-0.492799	0.680846	0.469186	-0.0400977	0.311154	0.897462
chr10	CDK1	62213604	rs1904417	G	T	0.7401	0.2599	650	-0.244686	0.297096	0.410171	-0.573736	0.79189	0.46875	0.0406635	0.311533	0.89615
chr10	CDK1	62214864	rs3213046	C	T	0.3029	0.3029	650	0.206781	0.30534	0.498269	-0.632531	0.686298	0.356708	0.232833	0.350309	0.506274
chr10	CDK1	62214928	rs2448346	A	G	0.7579	0.2421	650	-0.358505	0.298873	0.230325	-0.499093	0.796474	0.530903	-0.0133759	0.304546	0.964967
chr10	CDK1	62215148	rs2448347	A	G	0.4547	0.4547	650	-0.461005	0.260171	0.076406	-0.264283	0.719248	0.713288	-0.2191	0.276721	0.428493
chr10	CDK1	62215784	rs2261327	A	G	0.7578	0.2422	650	-0.359251	0.299098	0.229707	-0.506505	0.79857	0.525907	-0.00834546	0.305568	0.978212
chr10	CDK1	62216120	rs3213051	A	G	0.2423	0.2423	650	0.359482	0.299116	0.229435	-0.522448	0.671506	0.436555	0.00689105	0.305859	0.982025
chr10	CDK1	62216320	rs2456774	C	T	0.2423	0.2423	650	0.359044	0.299112	0.229997	-0.521663	0.671364	0.437147	0.0053952	0.306147	0.98594
chr10	CDK1	62217024	rs2456773	C	G	0.6745	0.3255	650	0.576952	0.280118	0.0394296	-0.507834	0.739509	0.492261	0.0495189	0.299917	0.868858
chr10	CDK1	62217056	rs3213054	A	G	0.946	0.054	650	-0.206798	0.735165	0.778484	-0.913123	1.5545	0.556931	0.215236	0.760088	0.777045
chr10	CDK1	62217128	rs2448348	A	G	0.7576	0.2424	650	-0.359454	0.299003	0.229296	-0.518796	0.801747	0.517579	5.412e-05	0.306909	0.999859
chr10	CDK1	62217576	rs2170007	G	T	0.2597	0.2597	650	0.249134	0.297473	0.402311	-0.487188	0.679245	0.47322	-0.0485148	0.31438	0.877358
chr10	CDK1	62218104	rs2456772	C	G	0.7404	0.2596	650	-0.249602	0.297369	0.401263	-0.584772	0.798594	0.464014	0.0489597	0.314511	0.876294
chr10	CDK1	62218680	rs1871445	C	T	0.326	0.326	650	-0.569438	0.275472	0.0387214	-0.396453	0.703935	0.573301	-0.0537646	0.294734	0.855255
chr10	CDK1	62218724	rs3213058	A	G	0.3163	0.3163	650	0.187442	0.30961	0.544905	-0.597504	0.687003	0.384451	0.177326	0.351358	0.613779
chr10	CDK1	62218896	rs2456771	A	G	0.2425	0.2425	650	0.357589	0.298347	0.230696	-0.514036	0.670068	0.442998	-0.00879116	0.307965	0.977227
chr10	CDK1	62219352	rs2928096	C	G	0.7575	0.2425	650	-0.356861	0.298265	0.231519	-0.533596	0.80514	0.507499	0.0101349	0.308121	0.97376
chr10	CDK1	62220020	rs3213067	A	G	0.6949	0.3051	650	-0.203707	0.302569	0.500783	-0.169162	0.853168	0.84283	-0.222919	0.346117	0.519539
chr10	CDK1	62220336	rs2456775	G	T	0.7574	0.2426	650	-0.354841	0.298005	0.233763	-0.537289	0.805763	0.504895	0.0126444	0.30832	0.967287
chr10	CDK1	62221280	rs3213075	A	G	0.6945	0.3055	650	-0.203559	0.302226	0.500609	-0.16892	0.852709	0.842969	-0.222755	0.345618	0.519245
chr10	CDK1	62222736	rs3213077	A	G	0.8286	0.1714	650	0.143458	0.328096	0.661934	-0.496151	0.946554	0.600164	-0.0312655	0.394384	0.936812
chr10	CDK1	62223132	rs2448361	C	T	0.252	0.252	650	0.354655	0.294301	0.228174	-0.513727	0.669423	0.442833	-0.016179	0.302556	0.957354
chr10	CDK1	62223336	rs1871447	A	G	0.3241	0.3241	650	-0.576986	0.277056	0.0372913	-0.382567	0.70288	0.586245	-0.0693235	0.296054	0.814862
chr10	CDK1	62223768	rs1871446	A	G	0.2428	0.2428	650	0.358228	0.296619	0.227161	-0.512325	0.66971	0.444275	-0.0110137	0.307395	0.971419
chr10	CDK1	62224504	rs1060373	A	G	0.1169	0.1169	650	0.103261	0.392689	0.792582	-0.473141	0.670644	0.480498	-0.333598	0.499991	0.504639
chr10	CDK1	62226072	rs2448360	A	G	0.2525	0.2525	650	0.358	0.292124	0.220384	-0.518836	0.66977	0.438548	-0.00689727	0.300346	0.981679
chr10	CDK1	62226364	rs2456765	C	T	0.7572	0.2428	650	-0.368871	0.293953	0.209528	-0.515932	0.80002	0.518993	-0.00098231	0.304361	0.997425
chr10	CDK1	62226596	rs2456766	C	T	0.7572	0.2428	650	-0.372238	0.293146	0.204154	-0.509144	0.79839	0.523661	-0.00543622	0.303407	0.985705
chr10	CDK1	62227104	rs10821841	A	G	0.691	0.309	650	-0.199745	0.316344	0.527768	-0.169499	0.867886	0.845157	-0.227182	0.363584	0.532075
chr10	CDK1	62227132	rs2456767	C	T	0.7574	0.2426	650	-0.378873	0.291656	0.19393	-0.494883	0.795221	0.533731	-0.0148289	0.301655	0.960793
chr10	CDK1	62227144	rs16915552	A	G	0.1166	0.1166	650	0.0667772	0.41757	0.872945	-0.460311	0.670097	0.492126	-0.413656	0.536932	0.441059
chr10	CDK1	62227264	rs2448358	G	T	0.2423	0.2423	650	0.385215	0.290128	0.184263	-0.528631	0.671089	0.43086	0.0235181	0.299938	0.937502
chr10	CDK1	62227584	rs2448357	C	G	0.7424	0.2576	650	-0.306951	0.290708	0.291026	-0.502529	0.786649	0.522938	-0.00633604	0.307972	0.983586
chr10	CDK1	62228456	rs2448355	A	G	0.243	0.243	650	0.392064	0.296142	0.185534	-0.532751	0.672087	0.427964	0.0308499	0.306917	0.919935
chr10	CDK1	62228536	rs2448354	G	T	0.2578	0.2578	650	0.313187	0.296513	0.290861	-0.519656	0.680787	0.445274	0.0136539	0.314716	0.965395
chr10	CDK1	62228616	rs2448353	G	T	0.2579	0.2579	650	0.316042	0.299389	0.29114	-0.522321	0.681278	0.443273	0.0180101	0.31804	0.954841
chr10	CDK1	62228664	rs2448352	A	G	0.3098	0.3098	650	-0.707179	0.324493	0.0293068	-0.374679	0.711222	0.598325	-0.0657406	0.348668	0.850447
chr10	CDK1	62228680	rs2448351	C	T	0.2582	0.2582	650	0.321878	0.305041	0.291336	-0.52722	0.682177	0.439611	0.0261036	0.324545	0.935894
chr10	CDK1	62230776	rs10994516	C	T	0.3068	0.3068	650	0.140568	0.349869	0.687851	-0.429746	0.690054	0.533434	-0.170369	0.403181	0.672615
chr10	CDK1	62231700	rs2127356	A	C	0.3066	0.3066	650	0.143299	0.348529	0.68096	-0.433266	0.689168	0.529559	-0.162277	0.401186	0.68585
chr10	CDK1	62232860	rs4145643	C	G	0.3065	0.3065	650	0.145846	0.346923	0.674194	-0.436876	0.68826	0.525589	-0.153915	0.398857	0.699579
chr10	CDK1	62233232	rs4145642	A	G	0.6937	0.3063	650	-0.147738	0.344942	0.668434	-0.731081	0.887184	0.409913	0.145204	0.396094	0.713926
chr10	CDK1	62234944	rs10821843	C	G	0.6939	0.3061	650	-0.149325	0.342692	0.663025	-0.717395	0.885774	0.417993	0.136462	0.392979	0.728405
chr10	CDK1	62235048	rs7093708	C	T	0.6745	0.3255	650	-0.132036	0.335715	0.694099	-0.702525	0.873225	0.421098	0.127634	0.383711	0.739412
chr10	CDK1	62235152	rs7093851	C	G	0.6943	0.3057	650	-0.152469	0.337342	0.651289	-0.691031	0.881869	0.433276	0.119693	0.385746	0.756341
chr10	CDK1	62236104	rs1871448	A	G	0.6945	0.3055	650	-0.153395	0.334317	0.646355	-0.678249	0.879516	0.440611	0.11156	0.381707	0.770084
chr10	CDK1	62238312	rs1871442	C	T	0.3056	0.3056	650	0.163963	0.335028	0.624558	-0.473994	0.688171	0.490966	-0.0697879	0.383572	0.855628
chr10	CDK1	62240828	rs7077462	C	T	0.2881	0.2881	650	0.0722747	0.320516	0.821594	-0.444358	0.672172	0.508562	-0.177319	0.375697	0.636946
chr10	CDK1	62244484	rs6479732	C	T	0.3077	0.3077	650	0.0362171	0.321766	0.910382	-0.423473	0.672353	0.528801	-0.224725	0.37861	0.552811
chr10	CHUK	101920400	rs11595238	A	G	0.946	0.054	650	-0.670772	0.944021	0.477365	-1.43383	2.00531	0.474598	0.51163	1.02122	0.616371
chr10	CHUK	101920928	rs10883452	C	T	0.9445	0.0555	650	-0.334183	0.533395	0.530973	-3.56196	1.30442	0.0063203	1.51958	0.595359	0.010699
chr10	CHUK	101927184	rs17112705	C	T	0.3694	0.3694	650	-0.0992811	0.264477	0.707373	-1.05545	0.700835	0.13207	0.607825	0.268779	0.0237327
chr10	CHUK	101932240	rs7915944	C	T	0.076	0.076	650	0.219849	0.543333	0.685749	-0.493906	0.655834	0.451392	-0.844725	0.608989	0.165413
chr10	CHUK	101932544	rs6584349	A	G	0.9245	0.0755	650	-0.224688	0.547511	0.681527	-2.1891	1.34941	0.104746	0.847962	0.61154	0.165563
chr10	CHUK	101934312	rs4919431	A	G	0.075	0.075	650	0.230306	0.551622	0.676308	-0.49251	0.655977	0.452771	-0.85019	0.613975	0.166135
chr10	CHUK	101937728	rs3808916	C	T	0.9247	0.0753	650	-0.23276	0.556926	0.675993	-2.21797	1.36264	0.103588	0.864273	0.619314	0.162855
chr10	CHUK	101943696	rs11597086	A	C	0.5738	0.4262	650	0.167403	0.24022	0.485882	-1.02798	0.717147	0.151734	0.436422	0.261131	0.0946665
chr10	CHUK	101944992	rs7358099	A	T	0.9263	0.0737	650	-0.244294	0.565902	0.665967	-2.22162	1.36852	0.104509	0.867043	0.62337	0.164257
chr10	CHUK	101947208	rs6584350	A	C	0.0727	0.0727	650	0.252923	0.57094	0.65777	-0.486602	0.656216	0.458374	-0.866818	0.625274	0.165655
chr10	CHUK	101950960	rs3818411	C	T	0.5003	0.4997	650	0.131244	0.230203	0.568594	-1.2834	0.699693	0.066619	0.682803	0.250456	0.006406
chr10	CHUK	101953288	rs7923726	G	T	0.5008	0.4992	650	0.121683	0.23183	0.599666	-1.30914	0.700337	0.0615806	0.708151	0.252811	0.0050927
chr10	CHUK	101957200	rs7909855	C	G	0.501	0.499	650	0.118889	0.23237	0.608905	-1.3172	0.700582	0.0600872	0.716174	0.253644	0.0047497
chr10	CHUK	101962368	rs12269373	C	T	0.4987	0.4987	650	-0.113312	0.233429	0.627376	0.130509	0.703694	0.852866	-0.73139	0.255337	0.0041779
chr10	CHUK	101965256	rs7922090	A	G	0.0658	0.0658	650	0.32053	0.582623	0.582217	-0.466844	0.660796	0.479885	-0.796211	0.597812	0.182901
chr10	CHUK	101966488	rs11591741	C	G	0.4326	0.4326	650	-0.155855	0.239111	0.514524	-0.129074	0.698176	0.853328	-0.489597	0.262497	0.0621595
chr10	CHUK	101971264	rs12570957	A	C	0.4052	0.4052	650	0.183189	0.249557	0.462914	-0.914499	0.686845	0.183041	0.434414	0.267747	0.104701
chr10	CHUK	101974536	rs11190430	C	T	0.9338	0.0662	650	-0.320797	0.583693	0.582595	-2.06363	1.30233	0.113066	0.798825	0.599438	0.182655
chr10	CHUK	101975080	rs12247992	C	T	0.9483	0.0517	650	-0.498338	0.704471	0.479322	-3.99364	1.60979	0.013107	1.77946	0.775726	0.0217948
chr10	CHUK	101988040	rs3750709	A	G	0.9338	0.0662	650	-0.320453	0.583952	0.583166	-2.06474	1.30344	0.113178	0.799385	0.600054	0.182798
chr10	CHUK	101989736	rs17729876	A	G	0.4333	0.4333	650	-0.148658	0.24148	0.538151	-0.114135	0.69935	0.870359	-0.50595	0.266535	0.057663
chr10	CHUK	101990688	rs17668255	C	T	0.5665	0.4335	650	0.148344	0.241361	0.538809	-1.12596	0.724564	0.120189	0.505972	0.266435	0.0575588
chr10	CHUK	101991760	rs11817486	C	T	0.9339	0.0661	650	-0.32035	0.583734	0.583147	-2.06754	1.30401	0.112847	0.800726	0.600291	0.182238
chr10	CHUK	101993896	rs17668357	C	G	0.4276	0.4276	650	-0.126452	0.242751	0.602428	-0.09995	0.700011	0.886461	-0.531025	0.270052	0.0492547
chr10	CHUK	101996392	rs2281949	C	T	0.9341	0.0659	650	-0.31971	0.583193	0.58355	-2.06792	1.30404	0.112787	0.800668	0.600119	0.182144
chr10	CHUK	101996416	rs4919438	C	T	0.4998	0.4998	650	-0.10069	0.235548	0.669036	0.166556	0.704987	0.813235	-0.76638	0.259173	0.0031063
chr10	CHUK	101997704	rs6584354	A	C	0.4948	0.4948	650	0.10077	0.237309	0.671102	-1.36233	0.701664	0.0521892	0.771263	0.261336	0.0031651
chr10	CHUK	101998160	rs7079072	C	G	0.4948	0.4948	650	0.10102	0.237072	0.670024	-1.36139	0.701538	0.0523099	0.770491	0.26109	0.0031669
chr10	GLRX3	131805472	rs585030	A	G	0.277	0.277	650	-0.194334	0.314507	0.536641	-0.307753	0.70064	0.660484	-0.338317	0.331462	0.307405
chr10	GLRX3	131808096	rs7094035	G	T	0.2969	0.2969	650	-0.0543825	0.300942	0.856597	-0.234841	0.701338	0.73774	-0.449356	0.326402	0.168607
chr10	GLRX3	131810152	rs1536087	C	T	0.6159	0.3841	650	-0.00435634	0.285054	0.987807	-0.749442	0.746584	0.315461	0.170386	0.338889	0.61512
chr10	GLRX3	131811216	rs17297879	C	G	0.3709	0.3709	650	0.2077	0.281534	0.46067	-0.568463	0.702084	0.418124	0.047392	0.311271	0.878987
chr10	GLRX3	131811752	rs17297886	A	G	0.1313	0.1313	650	0.280917	0.38699	0.467898	-0.388339	0.655888	0.553796	-0.453335	0.46742	0.332113
chr10	GLRX3	131812560	rs942674	A	C	0.3901	0.3901	650	-0.0292182	0.289978	0.919741	-0.43544	0.731161	0.551478	-0.131695	0.341957	0.700148
chr10	GLRX3	131812680	rs12411928	C	T	0.7383	0.2617	650	-0.174347	0.364234	0.632175	-0.567503	0.831136	0.49473	0.0318857	0.407062	0.937565
chr10	GLRX3	131813712	rs3949927	A	G	0.871	0.129	650	-0.275928	0.386269	0.475016	-1.44427	1.07959	0.180966	0.542928	0.464059	0.242019
chr10	GLRX3	131815008	rs2031466	A	G	0.1275	0.1275	650	0.269518	0.384738	0.4836	-0.340774	0.656223	0.603554	-0.594824	0.458983	0.194988
chr10	GLRX3	131815840	rs4750788	C	T	0.6019	0.3981	650	0.0749083	0.294716	0.799363	-0.641124	0.753552	0.394879	0.086137	0.341109	0.800639
chr10	GLRX3	131815904	rs2147753	A	G	0.1255	0.1255	650	0.295193	0.394834	0.454678	-0.339237	0.656483	0.605331	-0.634479	0.477566	0.183991
chr10	GLRX3	131816112	rs11017093	C	T	0.6309	0.3691	650	-0.215821	0.281482	0.443241	-0.410581	0.7668	0.592341	-0.0944401	0.311641	0.761858
chr10	GLRX3	131816360	rs11593994	A	T	0.2819	0.2819	650	0.125199	0.368056	0.733734	-0.613102	0.722586	0.396169	0.171083	0.400343	0.669132
chr10	GLRX3	131816432	rs17232143	A	T	0.1038	0.1038	650	-0.712353	0.479022	0.136989	-0.659271	0.664726	0.321298	0.568663	0.635824	0.371123
chr10	GLRX3	131818632	rs12414821	A	G	0.1331	0.1331	650	0.740089	0.382996	0.0533142	-0.430464	0.668155	0.519409	-0.57955	0.415131	0.162695
chr10	GLRX3	131820584	rs10829689	A	G	0.249	0.249	650	-0.663619	0.35767	0.0635399	-0.655781	0.67108	0.328469	0.412032	0.423283	0.330345
chr10	GLRX3	131820912	rs7075602	C	T	0.9297	0.0703	650	0.967256	0.555003	0.0813696	-0.625046	1.14351	0.584652	0.0440894	0.50971	0.93107
chr10	GLRX3	131822328	rs11017095	C	G	0.0971	0.0971	650	-0.68885	0.449158	0.125116	-0.509192	0.66693	0.445174	-0.0624548	0.479357	0.896338
chr10	GLRX3	131822624	rs17297914	C	T	0.8753	0.1247	650	-0.696878	0.384073	0.0696098	-0.959936	0.945736	0.310099	0.215161	0.396425	0.587301
chr10	GLRX3	131822656	rs11017096	C	T	0.1031	0.1031	650	-0.623195	0.430953	0.148153	-0.514998	0.666777	0.439896	-0.032207	0.471773	0.945572
chr10	GLRX3	131822688	rs7894000	A	T	0.0759	0.0759	650	0.285577	0.583704	0.624665	-0.610143	0.665968	0.359575	0.734902	0.548932	0.180641
chr10	GLRX3	131824736	rs13991	C	G	0.2444	0.2444	650	0.293419	0.370689	0.428623	-0.274329	0.691005	0.691367	-0.428751	0.417222	0.304123
chr10	GLRX3	131825936	rs10829691	A	C	0.5017	0.4983	650	-0.345084	0.289979	0.234034	-0.735931	0.731256	0.314226	0.253228	0.304371	0.405425
chr10	GLRX3	131828384	rs11017104	C	T	0.1018	0.1018	650	-0.577571	0.419795	0.168871	-0.508489	0.666694	0.445642	-0.0373822	0.46909	0.936483
chr10	GLRX3	131828872	rs7897193	A	G	0.6118	0.3882	650	0.010955	0.264063	0.966908	-0.815786	0.747054	0.274832	0.259817	0.270073	0.336038
chr10	GLRX3	131829888	rs2388757	C	T	0.612	0.388	650	0.0134701	0.264398	0.959368	-0.817188	0.746982	0.273961	0.260805	0.270111	0.334269
chr10	GLRX3	131830848	rs12243913	A	G	0.101	0.101	650	-0.547911	0.414714	0.186442	-0.507271	0.666471	0.44658	-0.0316833	0.468757	0.946112
chr10	GLRX3	131831256	rs4750790	A	G	0.8003	0.1997	650	0.114367	0.335283	0.733024	-0.371233	0.819905	0.65071	-0.101428	0.346619	0.769813
chr10	GLRX3	131833264	rs7091861	A	C	0.6118	0.3882	650	0.0123051	0.265168	0.962987	-0.816957	0.747281	0.274289	0.260952	0.270817	0.33526
chr10	GLRX3	131833376	rs7095590	C	T	0.2778	0.2778	650	0.280051	0.29501	0.342471	-0.290566	0.691866	0.674504	-0.299605	0.323761	0.354764
chr10	GLRX3	131833416	rs7073590	G	T	0.435	0.435	650	-0.432207	0.274547	0.115429	-0.806784	0.716216	0.259974	0.382469	0.297052	0.197903
chr10	GLRX3	131835040	rs16910127	A	G	0.9493	0.0507	650	-0.8225	0.706862	0.244589	-1.09307	1.52118	0.472409	0.278103	0.731291	0.703729
chr10	GLRX3	131835168	rs12269149	C	T	0.7117	0.2883	650	0.186107	0.290907	0.522337	-0.77725	0.768702	0.311959	0.192683	0.30158	0.52288
chr10	GLRX3	131835224	rs11017105	A	G	0.7659	0.2341	650	0.538719	0.315085	0.0873107	0.347753	0.895276	0.697697	-0.503967	0.355818	0.156669
chr10	GLRX3	131835240	rs12248841	C	T	0.4401	0.4401	650	0.146182	0.258701	0.572032	-0.221424	0.699887	0.751721	-0.295038	0.267986	0.270919
chr10	GLRX3	131835336	rs17232178	A	T	0.1013	0.1013	650	-0.547793	0.417098	0.189067	-0.506756	0.666581	0.447116	-0.0323923	0.470347	0.945094
chr10	GLRX3	131835408	rs12765489	A	T	0.1259	0.1259	650	0.656413	0.392408	0.0943702	-0.529491	0.672591	0.431141	-0.21203	0.408366	0.60361
chr10	GLRX3	131835704	rs12247627	A	G	0.9473	0.0527	650	-0.802253	0.665483	0.228003	-1.14878	1.45499	0.429791	0.308343	0.694581	0.657096
chr10	GLRX3	131836336	rs7087901	C	G	0.1256	0.1256	650	0.653235	0.392169	0.0957736	-0.529084	0.672551	0.431468	-0.213342	0.408687	0.601658
chr10	GLRX3	131836976	rs11819386	A	G	0.7127	0.2873	650	-0.253143	0.288392	0.380066	-0.861612	0.805677	0.284878	0.27488	0.313239	0.380194
chr10	GLRX3	131837032	rs12245589	G	T	0.8985	0.1015	650	0.548228	0.417533	0.189177	-0.572356	1.07823	0.595536	0.0328344	0.470811	0.9444
chr10	GLRX3	131839008	rs12415867	C	T	0.875	0.125	650	-0.645301	0.391037	0.0988959	-0.960095	0.962189	0.318365	0.215913	0.408823	0.597407
chr10	GLRX3	131842056	rs4001969	C	T	0.4125	0.4125	650	0.48349	0.267003	0.0701713	-0.180193	0.714521	0.800896	-0.343146	0.292559	0.240831
chr10	GLRX3	131843424	rs10829695	A	G	0.1014	0.1014	650	-0.547232	0.417454	0.189898	-0.506826	0.666614	0.447076	-0.0323333	0.470746	0.94524
chr10	GLRX3	131843456	rs10764930	C	T	0.8986	0.1014	650	0.5471	0.417393	0.189941	-0.571587	1.07816	0.596007	0.0323847	0.470689	0.945147
chr10	GLRX3	131843616	rs10829696	A	G	0.1014	0.1014	650	-0.547053	0.417362	0.189946	-0.50692	0.666612	0.44699	-0.0317788	0.470672	0.946169
chr10	GLRX3	131843976	rs10764931	A	G	0.7715	0.2285	650	0.550792	0.305096	0.0710266	0.401378	0.890988	0.652359	-0.531133	0.348648	0.127657
chr10	GLRX3	131845472	rs4751169	C	T	0.8745	0.1255	650	-0.648386	0.391102	0.097349	-0.97105	0.962898	0.313231	0.221954	0.40935	0.587672
chr10	GLRX3	131846280	rs7902161	C	T	0.7722	0.2278	650	0.551099	0.303667	0.0695526	0.4061	0.89012	0.648224	-0.533385	0.347501	0.124805
chr10	GLRX3	131847480	rs7082526	A	C	0.7998	0.2002	650	0.115847	0.336713	0.730807	-0.375099	0.821588	0.647992	-0.0991916	0.348437	0.775892
chr10	GLRX3	131848200	rs1570795	C	G	0.2822	0.2822	650	0.249614	0.294938	0.39737	-0.29813	0.692083	0.666634	-0.288319	0.322189	0.370854
chr10	GLRX3	131848416	rs1013563	A	G	0.2277	0.2277	650	-0.544634	0.304039	0.0732405	-0.655624	0.66842	0.326664	0.521109	0.348392	0.134717
chr10	GLRX3	131848792	rs1570796	A	C	0.7221	0.2779	650	-0.257838	0.292841	0.378604	-0.868553	0.813831	0.285863	0.283919	0.31999	0.374931
chr10	GLRX3	131848952	rs1571457	G	T	0.101	0.101	650	-0.546111	0.416524	0.189819	-0.506928	0.666507	0.446911	-0.0313711	0.469813	0.946762
chr10	GLRX3	131848976	rs12245251	C	T	0.9414	0.0586	650	-0.720594	0.562751	0.200375	-1.22155	1.28906	0.343317	0.350471	0.600127	0.559224
chr10	GLRX3	131849136	rs2274217	C	T	0.7223	0.2777	650	-0.248944	0.292377	0.39452	-0.85452	0.812745	0.293075	0.27309	0.319138	0.392157
chr10	GLRX3	131850792	rs10491079	C	T	0.8992	0.1008	650	0.545662	0.415821	0.189435	-0.567953	1.07656	0.597802	0.0304083	0.469095	0.948315
chr10	GLRX3	131851560	rs11017111	C	T	0.8992	0.1008	650	0.54565	0.415824	0.189448	-0.567903	1.07657	0.597837	0.0303797	0.469102	0.948364
chr10	GLRX3	131851712	rs7903592	A	G	0.5134	0.4866	650	0.247123	0.272461	0.364405	-0.15129	0.720563	0.833698	-0.307486	0.283003	0.277251
chr10	GLRX3	131851880	rs7904722	C	T	0.5875	0.4125	650	-0.448698	0.265885	0.0914949	-0.814355	0.748685	0.276722	0.295656	0.29054	0.308864
chr10	GLRX3	131852400	rs7905475	C	T	0.8736	0.1264	650	-0.633196	0.389308	0.103851	-0.946938	0.960988	0.324438	0.208458	0.407764	0.609197
chr10	GLRX3	131852920	rs11017112	C	G	0.1107	0.1107	650	-0.537982	0.39732	0.175728	-0.56425	0.672671	0.401571	0.153744	0.447989	0.731459
chr10	GLRX3	131853056	rs11017113	C	T	0.4274	0.4274	650	-0.416918	0.266741	0.118051	-0.781267	0.710092	0.27123	0.361271	0.290746	0.214028
chr10	GLRX3	131853640	rs11017114	C	T	0.101	0.101	650	-0.544633	0.416043	0.190508	-0.508859	0.666376	0.445093	-0.0249272	0.467689	0.957494
chr10	GLRX3	131853984	rs12761722	A	G	0.1268	0.1268	650	0.629923	0.388979	0.105356	-0.527178	0.672014	0.432761	-0.217828	0.407223	0.592712
chr10	GLRX3	131855016	rs3736899	A	G	0.8731	0.1269	650	-0.628275	0.388779	0.10609	-0.97135	0.961138	0.312196	0.222855	0.406976	0.583976
chr10	GLRX3	131855384	rs7078860	A	G	0.8988	0.1012	650	0.546904	0.416514	0.189166	-0.551343	1.07279	0.6073	0.0203287	0.466651	0.965253
chr10	GLRX3	131856624	rs2182098	C	T	0.7055	0.2945	650	0.234036	0.297374	0.431277	0.0590144	0.820319	0.942649	-0.353936	0.309006	0.252042
chr10	GLRX3	131856632	rs10829698	A	G	0.7732	0.2268	650	0.51024	0.304361	0.0936539	0.310267	0.893299	0.728345	-0.474301	0.348594	0.173636
chr10	GLRX3	131857496	rs7082126	A	G	0.1013	0.1013	650	-0.546314	0.416661	0.1898	-0.511955	0.666199	0.442207	-0.0168657	0.465564	0.971102
chr10	GLRX3	131857632	rs16910163	A	G	0.0588	0.0588	650	0.703298	0.556961	0.206682	-0.516047	0.662151	0.435774	-0.379375	0.597204	0.525265
chr10	GLRX3	131857680	rs17297984	A	T	0.4042	0.4042	650	0.454737	0.267516	0.0891592	-0.182117	0.712338	0.798212	-0.330916	0.292141	0.257329
chr10	GLRX3	131858504	rs12412096	C	T	0.8767	0.1233	650	-0.762265	0.385474	0.047988	-1.35919	0.937393	0.147067	0.443467	0.389106	0.254409
chr10	GLRX3	131860600	rs16910167	C	G	0.9413	0.0587	650	-0.700976	0.558526	0.209462	-1.29745	1.28928	0.314254	0.391398	0.599793	0.514043
chr10	GLRX3	131860624	rs17297991	G	T	0.1016	0.1016	650	-0.547085	0.416672	0.189187	-0.514027	0.666072	0.440275	-0.0107115	0.463478	0.981562
chr10	GLRX3	131860656	rs1016374	C	G	0.2764	0.2764	650	0.237714	0.290278	0.412833	-0.319611	0.692057	0.644205	-0.25513	0.316288	0.419875
chr10	GLRX3	131860784	rs1016375	A	T	0.0977	0.0977	650	0.4023	0.451294	0.372695	-0.452504	0.6684	0.498408	-0.170975	0.554119	0.757662
chr10	GLRX3	131860864	rs1016376	A	G	0.1915	0.1915	650	-0.0679612	0.347755	0.845058	-0.589318	0.683702	0.388714	0.166797	0.353633	0.637165
chr10	GLRX3	131860896	rs2008608	A	G	0.769	0.231	650	0.601066	0.305555	0.0491684	0.59283	0.898872	0.509558	-0.639906	0.35251	0.0694801
chr10	GLRX3	131861328	rs1570797	G	T	0.9026	0.0974	650	-0.407794	0.449744	0.364552	-0.799074	1.25052	0.522828	0.173953	0.553275	0.753212
chr10	GLRX3	131861664	rs1016373	G	T	0.2	0.2	650	-0.110592	0.337323	0.743024	-0.578535	0.688476	0.400733	0.114651	0.348974	0.742506
chr10	GLRX3	131861784	rs7913597	C	T	0.5106	0.4894	650	0.309022	0.270343	0.253008	-0.0267306	0.718776	0.970334	-0.411267	0.277096	0.137756
chr10	GLRX3	131861952	rs4751170	C	G	0.1283	0.1283	650	0.612312	0.387914	0.114457	-0.507006	0.670384	0.449474	-0.288587	0.406818	0.478092
chr10	GLRX3	131863448	rs7918967	G	T	0.1017	0.1017	650	-0.544373	0.415761	0.190419	-0.517546	0.665882	0.437021	0.00049143	0.459275	0.999146
chr10	GLRX3	131863544	rs4751171	C	T	0.8759	0.1241	650	-0.741626	0.385112	0.0541367	-1.43812	0.94048	0.126231	0.489403	0.38964	0.209102
chr10	GLRX3	131863624	rs12262460	A	T	0.9418	0.0582	650	-0.674119	0.564246	0.232194	-1.38956	1.30803	0.288086	0.44091	0.609885	0.469717
chr10	GLRX3	131864944	rs7895791	A	T	0.8929	0.1071	650	-0.367744	0.468913	0.432895	0.542795	1.02095	0.594964	-0.592149	0.450336	0.188542
chr10	GLRX3	131865088	rs7906958	C	G	0.8001	0.1999	650	0.103672	0.33637	0.757924	-0.343101	0.819493	0.675454	-0.117975	0.348014	0.734615
chr10	GLRX3	131865328	rs10829699	A	G	0.8875	0.1125	650	0.682693	0.414679	0.0996986	-0.315493	1.04223	0.76211	-0.118882	0.455226	0.793976
chr10	GLRX3	131866400	rs4751172	A	G	0.2767	0.2767	650	0.254517	0.288454	0.377588	-0.311701	0.692503	0.652632	-0.262315	0.314399	0.404091
chr10	GLRX3	131868352	rs3750834	A	G	0.7027	0.2973	650	0.340288	0.299209	0.255416	0.304516	0.826286	0.712474	-0.504159	0.313904	0.108253
chr10	GLRX3	131869752	rs2281842	G	T	0.4856	0.4856	650	0.132819	0.270527	0.623452	-0.365891	0.748071	0.624762	-0.125542	0.30212	0.677749
chr10	GLRX3	131871320	rs11017121	C	G	0.8984	0.1016	650	0.537189	0.413106	0.193476	-0.489681	1.05317	0.641962	-0.0160826	0.453159	0.971689
chr10	GLRX3	131874376	rs10764936	A	C	0.773	0.227	650	0.505721	0.309259	0.101993	0.465715	0.896253	0.603325	-0.571639	0.352768	0.105138
chr10	GLRX3	131874952	rs7906617	C	T	0.7036	0.2964	650	-0.220047	0.284336	0.438991	-0.852693	0.812816	0.294151	0.211106	0.334221	0.527625
chr10	GLRX3	131879568	rs10764938	C	T	0.3589	0.3589	650	0.511734	0.26229	0.0510542	-0.773684	0.701469	0.270049	0.272156	0.280143	0.331305
chr10	GLRX3	131880024	rs11017128	A	G	0.8559	0.1441	650	0.632736	0.386572	0.101675	-0.397418	0.975371	0.683675	-0.0874001	0.433315	0.84015
chr10	GLRX3	131880704	rs10829705	C	T	0.9037	0.0963	650	0.515229	0.42976	0.230576	-0.368649	1.06357	0.72888	-0.0839494	0.467332	0.857439
chr10	GLRX3	131881128	rs10764939	A	C	0.2317	0.2317	650	-0.341094	0.328011	0.298393	-0.604486	0.67021	0.367091	0.314816	0.351207	0.370048
chr10	GLRX3	131881168	rs16910188	A	G	0.1406	0.1406	650	0.188972	0.378042	0.617166	-0.410852	0.674042	0.54217	-0.352307	0.468195	0.451763
chr10	GLRX3	131881680	rs766532	G	T	0.8306	0.1694	650	6.333e-05	0.369271	0.999863	-0.587496	0.917645	0.522028	0.0360347	0.395215	0.927351
chr10	GLRX3	131882232	rs4751178	A	G	0.2753	0.2753	650	-0.189746	0.289446	0.512114	-0.594399	0.694173	0.391848	0.111989	0.308635	0.716715
chr10	GLRX3	131882360	rs10764940	A	G	0.549	0.451	650	0.14451	0.254279	0.569823	-0.469023	0.736617	0.524304	-0.0381495	0.293887	0.896717
chr10	GLRX3	131883704	rs6482776	A	G	0.126	0.126	650	-0.0210833	0.422815	0.960231	-0.604217	0.6701	0.367226	0.305121	0.415177	0.46239
chr10	GLRX3	131884080	rs10741211	C	T	0.1286	0.1286	650	-0.00464029	0.42587	0.991306	-0.596926	0.67082	0.373549	0.270282	0.423976	0.523803
chr10	GLRX3	131885352	rs12771415	A	T	0.1319	0.1319	650	0.570138	0.418103	0.172684	-0.591593	0.662705	0.372021	0.163977	0.440956	0.709991
chr10	GLRX3	131886520	rs11814465	C	T	0.8204	0.1796	650	0.0784973	0.374243	0.833863	-0.734283	0.923477	0.426539	0.120177	0.404451	0.766362
chr10	GLRX3	131886920	rs11017131	G	T	0.7817	0.2183	650	-0.0330666	0.318823	0.917396	-0.754886	0.807138	0.349653	0.164615	0.346393	0.634626
chr10	GSTO1	105987096	rs12356059	A	G	0.7892	0.2108	650	-0.456709	0.337716	0.176264	-0.960754	0.868845	0.268821	0.302329	0.367158	0.410264
chr10	GSTO1	105990408	rs10883989	C	T	0.9448	0.0552	650	-0.498291	0.632031	0.430465	-2.2704	1.49258	0.128229	0.927064	0.707941	0.190357
chr10	GSTO1	105990536	rs11191964	C	T	0.1001	0.1001	650	-0.377141	0.56783	0.506575	-0.592646	0.679416	0.383052	0.342369	0.689354	0.619435
chr10	GSTO1	105993104	rs11191966	A	T	0.1459	0.1459	650	-0.893067	0.561282	0.111583	-0.629984	0.690717	0.36173	0.522919	0.690935	0.449153
chr10	GSTO1	105996168	rs7896809	A	G	0.2939	0.2939	650	0.278555	0.281752	0.322833	-0.425157	0.682562	0.53336	-0.134242	0.28893	0.642205
chr10	GSTO1	105996512	rs12769390	A	G	0.054	0.054	650	1.2513	0.60449	0.0384515	-0.358522	0.644163	0.577821	-0.528436	0.678114	0.435818
chr10	GSTO1	105997512	rs11191972	C	T	0.7059	0.2941	650	-0.279443	0.283404	0.324122	-0.695432	0.789686	0.378511	0.135843	0.290877	0.64049
chr10	GSTO1	105998440	rs11191973	A	G	0.2942	0.2942	650	0.279766	0.284092	0.324736	-0.422735	0.683103	0.536019	-0.137027	0.291747	0.638585
chr10	GSTO1	105998984	rs1992773	C	G	0.6983	0.3017	650	-0.271927	0.28549	0.340847	-0.746897	0.787414	0.342853	0.179039	0.294026	0.542576
chr10	GSTO1	105999024	rs7909627	A	C	0.054	0.054	650	1.23413	0.601665	0.0402483	-0.361295	0.644221	0.574917	-0.546919	0.66574	0.41135
chr10	GSTO1	106000528	rs966645	A	G	0.4865	0.4865	650	0.353298	0.268735	0.188621	-0.477048	0.719004	0.50702	-0.0347793	0.290666	0.904757
chr10	GSTO1	106003432	rs2164624	A	G	0.3408	0.3408	650	0.358814	0.28411	0.206611	-0.315393	0.690184	0.647693	-0.232479	0.283748	0.412605
chr10	GSTO1	106012776	rs4925	A	C	0.3241	0.3241	650	0.323992	0.281021	0.248947	-0.354954	0.685284	0.604481	-0.199677	0.287937	0.488011
chr10	GSTO1	106014856	rs11191979	C	T	0.3265	0.3265	650	0.332766	0.284084	0.241452	-0.346009	0.687681	0.614857	-0.20592	0.291472	0.479886
chr10	GSTO1	106015248	rs1147611	G	T	0.6281	0.3719	650	-0.495378	0.267979	0.0645199	-0.804175	0.73305	0.27263	0.280972	0.265511	0.28995
chr10	GSTO1	106023432	rs568526	C	T	0.3477	0.3477	650	0.566801	0.275899	0.0399391	-0.199671	0.680607	0.769237	-0.341083	0.273164	0.211798
chr10	GSTO1	106023496	rs17826034	A	G	0.6952	0.3048	650	-0.326521	0.289499	0.259369	-0.764946	0.776806	0.324756	0.207063	0.299543	0.489399
chr10	GSTO1	106023896	rs10491045	C	T	0.0546	0.0546	650	0.380189	0.569476	0.504381	-0.471078	0.658682	0.474497	-0.43679	0.655409	0.505131
chr10	GSTO1	106027888	rs157077	C	T	0.4691	0.4691	650	0.353807	0.278605	0.204112	-0.550196	0.721056	0.445438	0.0247493	0.304093	0.935134
chr10	GSTO1	106029176	rs156697	A	G	0.652	0.348	650	-0.48596	0.266212	0.0679313	-0.776875	0.736505	0.291511	0.251722	0.270226	0.351582
chr10	GSTO1	106029296	rs276203	A	G	0.6518	0.3482	650	-0.491989	0.266664	0.0650409	-0.776765	0.736363	0.291486	0.252352	0.27037	0.350635
chr10	GSTO1	106032496	rs1865926	G	T	0.7002	0.2998	650	-0.356272	0.28514	0.211496	-0.745939	0.774972	0.33578	0.190545	0.298363	0.523061
chr10	GSTO1	106036760	rs987247	C	T	0.3064	0.3064	650	0.280359	0.289942	0.33357	-0.410622	0.688221	0.550746	-0.129976	0.297935	0.662652
chr10	GSTO2	105998984	rs1992773	C	G	0.6983	0.3017	650	-0.271927	0.28549	0.340847	-0.746897	0.787414	0.342853	0.179039	0.294026	0.542576
chr10	GSTO2	105999024	rs7909627	A	C	0.054	0.054	650	1.23413	0.601665	0.0402483	-0.361295	0.644221	0.574917	-0.546919	0.66574	0.41135
chr10	GSTO2	106000528	rs966645	A	G	0.4865	0.4865	650	0.353298	0.268735	0.188621	-0.477048	0.719004	0.50702	-0.0347793	0.290666	0.904757
chr10	GSTO2	106003432	rs2164624	A	G	0.3408	0.3408	650	0.358814	0.28411	0.206611	-0.315393	0.690184	0.647693	-0.232479	0.283748	0.412605
chr10	GSTO2	106012776	rs4925	A	C	0.3241	0.3241	650	0.323992	0.281021	0.248947	-0.354954	0.685284	0.604481	-0.199677	0.287937	0.488011
chr10	GSTO2	106014856	rs11191979	C	T	0.3265	0.3265	650	0.332766	0.284084	0.241452	-0.346009	0.687681	0.614857	-0.20592	0.291472	0.479886
chr10	GSTO2	106015248	rs1147611	G	T	0.6281	0.3719	650	-0.495378	0.267979	0.0645199	-0.804175	0.73305	0.27263	0.280972	0.265511	0.28995
chr10	GSTO2	106023432	rs568526	C	T	0.3477	0.3477	650	0.566801	0.275899	0.0399391	-0.199671	0.680607	0.769237	-0.341083	0.273164	0.211798
chr10	GSTO2	106023496	rs17826034	A	G	0.6952	0.3048	650	-0.326521	0.289499	0.259369	-0.764946	0.776806	0.324756	0.207063	0.299543	0.489399
chr10	GSTO2	106023896	rs10491045	C	T	0.0546	0.0546	650	0.380189	0.569476	0.504381	-0.471078	0.658682	0.474497	-0.43679	0.655409	0.505131
chr10	GSTO2	106027888	rs157077	C	T	0.4691	0.4691	650	0.353807	0.278605	0.204112	-0.550196	0.721056	0.445438	0.0247493	0.304093	0.935134
chr10	GSTO2	106029176	rs156697	A	G	0.652	0.348	650	-0.48596	0.266212	0.0679313	-0.776875	0.736505	0.291511	0.251722	0.270226	0.351582
chr10	GSTO2	106029296	rs276203	A	G	0.6518	0.3482	650	-0.491989	0.266664	0.0650409	-0.776765	0.736363	0.291486	0.252352	0.27037	0.350635
chr10	GSTO2	106032496	rs1865926	G	T	0.7002	0.2998	650	-0.356272	0.28514	0.211496	-0.745939	0.774972	0.33578	0.190545	0.298363	0.523061
chr10	GSTO2	106036760	rs987247	C	T	0.3064	0.3064	650	0.280359	0.289942	0.33357	-0.410622	0.688221	0.550746	-0.129976	0.297935	0.662652
chr10	GSTO2	106038288	rs157076	C	G	0.6806	0.3194	650	-0.283298	0.288503	0.32612	-0.68523	0.761614	0.368276	0.145184	0.290303	0.616995
chr10	GSTO2	106043632	rs156699	A	G	0.6845	0.3155	650	-0.289896	0.286129	0.310981	-0.682501	0.759929	0.369126	0.140973	0.286168	0.622279
chr10	GSTO2	106045016	rs157081	C	T	0.6844	0.3156	650	-0.282062	0.285983	0.323991	-0.681629	0.759802	0.369658	0.139769	0.286175	0.625265
chr10	GSTO2	106045952	rs157080	A	C	0.3156	0.3156	650	0.266076	0.285965	0.352138	-0.405125	0.688811	0.556431	-0.137337	0.286197	0.631321
chr10	GSTO2	106051160	rs3740466	C	T	0.7109	0.2891	650	-0.309741	0.292391	0.289446	-0.653602	0.770125	0.39605	0.107265	0.296119	0.717175
chr10	GSTO2	106056424	rs11191999	C	T	0.6747	0.3253	650	-0.187946	0.283317	0.507089	-0.73692	0.773982	0.341039	0.185254	0.291256	0.524742
chr10	GSTO2	106057968	rs11192001	A	G	0.303	0.303	650	0.293043	0.283102	0.300615	-0.401854	0.685246	0.557581	-0.140271	0.290863	0.629622
chr10	GSTO2	106060992	rs10491046	A	G	0.6941	0.3059	650	-0.294232	0.293836	0.316659	-0.65835	0.780461	0.398926	0.122599	0.30371	0.686453
chr10	GSTO2	106062520	rs276209	C	T	0.3157	0.3157	650	0.294502	0.297761	0.322636	-0.406041	0.69244	0.557612	-0.128916	0.30188	0.669347
chr10	GSTO2	106063552	rs505701	C	T	0.3154	0.3154	650	0.294587	0.299283	0.324964	-0.410705	0.692657	0.55322	-0.122897	0.303342	0.685372
chr10	GSTO2	106066400	rs11595547	A	G	0.7017	0.2983	650	-0.283352	0.301199	0.346835	-0.607183	0.791033	0.442735	0.0805953	0.312731	0.796627
chr10	GSTO2	106067576	rs10883991	A	G	0.3095	0.3095	650	0.18864	0.30885	0.541344	-0.532963	0.688617	0.438954	0.0214822	0.32136	0.946703
chr10	PRDX3	120897800	rs7923486	A	G	0.4706	0.4706	650	-0.0597724	0.265798	0.822073	-0.154141	0.722477	0.831054	-0.35541	0.309022	0.250099
chr10	PRDX3	120897816	rs10510053	C	T	0.6993	0.3007	650	0.0244749	0.310283	0.937129	-1.13787	0.828276	0.169509	0.447263	0.33465	0.181383
chr10	PRDX3	120897976	rs10886405	C	T	0.3006	0.3006	650	-0.015552	0.308832	0.959838	-0.241819	0.672747	0.719259	-0.450525	0.333288	0.176452
chr10	PRDX3	120899304	rs12412962	A	T	0.3482	0.3482	650	0.0700099	0.302327	0.816872	-0.787571	0.677251	0.244872	0.53081	0.335666	0.113795
chr10	PRDX3	120899416	rs7897258	C	T	0.5272	0.4728	650	0.0185172	0.260411	0.943312	-0.840094	0.726039	0.247234	0.330796	0.302849	0.274709
chr10	PRDX3	120899432	rs12411520	C	T	0.6565	0.3435	650	-0.056392	0.304574	0.853111	0.299056	0.85039	0.725087	-0.546137	0.337581	0.105707
chr10	PRDX3	120904680	rs17668734	A	G	0.3461	0.3461	650	0.042475	0.300125	0.887456	-0.786861	0.676365	0.244681	0.532195	0.333025	0.110029
chr10	PRDX3	120906456	rs2297696	A	G	0.6135	0.3865	650	0.0403837	0.279824	0.885249	0.110119	0.817722	0.892877	-0.444751	0.317598	0.161407
chr10	PRDX3	120907432	rs2275111	A	G	0.4682	0.4682	650	0.0335635	0.256388	0.895847	-0.249719	0.715849	0.727207	-0.26322	0.296113	0.374048
chr10	PRDX3	120909168	rs3740558	A	G	0.4681	0.4681	650	0.0442582	0.258862	0.864246	-0.241673	0.716712	0.735969	-0.271067	0.298581	0.363957
chr10	PRDX3	120910576	rs10749291	C	T	0.4375	0.4375	650	-0.0228709	0.26714	0.931773	-0.184187	0.714296	0.796516	-0.337083	0.303679	0.266999
chr10	PRDX3	120912296	rs10886406	C	T	0.265	0.265	650	-0.02122	0.304977	0.944529	-0.207446	0.667153	0.755845	-0.516366	0.317875	0.104283
chr10	PRDX3	120926688	rs3740562	A	G	0.2902	0.2902	650	-0.102045	0.298747	0.732669	-0.284824	0.672688	0.671995	-0.347662	0.311884	0.264973
chr10	PRDX3	120928816	rs1553850	A	T	0.5873	0.4127	650	0.0835402	0.300554	0.781048	-0.811094	0.73623	0.270599	0.285333	0.301609	0.34413
chr10	PRDX3	120933656	rs10886412	C	T	0.2847	0.2847	650	-0.0965763	0.30282	0.749785	-0.340474	0.673174	0.613016	-0.27272	0.312157	0.382301
chr10	PRDX3	120939544	rs1889742	A	G	0.2857	0.2857	650	-0.0716132	0.300856	0.811857	-0.368389	0.674927	0.585189	-0.230913	0.307655	0.452919
chr10	PRDX3	120941088	rs1107942	C	T	0.7138	0.2862	650	0.058727	0.299109	0.844344	-0.800936	0.795177	0.313819	0.208794	0.304499	0.492904
chr10	PRDX3	120941712	rs7082598	C	T	0.8859	0.1141	650	0.0737906	0.445731	0.868511	-0.33255	1.09833	0.762058	-0.11057	0.526141	0.833548
chr10	PRDX3	120941728	rs10430697	A	G	0.1125	0.1125	650	-0.0902558	0.444229	0.838999	-0.558394	0.683093	0.413672	0.131688	0.524131	0.80162
chr10	PRDX3	120942504	rs12412287	C	T	0.6013	0.3987	650	0.0630568	0.292499	0.829315	-0.587566	0.734127	0.423502	0.0627036	0.284429	0.825518
chr10	PRDX3	120942664	rs10886416	A	C	0.1095	0.1095	650	-0.121462	0.43891	0.781983	-0.566936	0.680997	0.405122	0.171526	0.51631	0.739726
chr10	PRDX3	120944048	rs1108473	G	T	0.6018	0.3982	650	0.0505296	0.286259	0.859888	-0.540855	0.729696	0.458569	0.0177227	0.276038	0.948808
chr10	PRDX3	120944312	rs1108471	A	T	0.6013	0.3987	650	0.0431252	0.282968	0.878869	-0.522061	0.727258	0.47285	-0.00051812	0.271969	0.99848
chr10	PRDX3	120944336	rs1108472	C	T	0.6008	0.3992	650	0.0362389	0.279453	0.896821	-0.503957	0.724706	0.486808	-0.0180918	0.267695	0.946117
chr10	PRDX3	120946720	rs7358070	C	G	0.289	0.289	650	0.0186926	0.27721	0.946238	-0.493822	0.677755	0.466237	-0.049931	0.274301	0.855559
chr10	PRDX3	120946768	rs11592942	A	G	0.4601	0.4601	650	-0.0537861	0.278239	0.846717	-0.563471	0.684993	0.410739	0.0462355	0.2836	0.870494
chr10	PRDX3	120947672	rs10510054	A	C	0.6199	0.3801	650	0.0386648	0.277523	0.889196	-0.5266	0.738735	0.475945	0.00197487	0.274992	0.99427
chr11	CAT	34397244	rs208673	C	T	0.4034	0.4034	650	-0.127973	0.27678	0.643821	-0.511418	0.720003	0.477518	0.00417992	0.334584	0.990032
chr11	CAT	34397500	rs7131473	C	T	0.053	0.053	650	0.0584164	0.832202	0.944039	-0.490185	0.667399	0.462662	-0.385195	1.00265	0.700848
chr11	CAT	34399028	rs208674	C	T	0.4227	0.4227	650	-0.0531593	0.296012	0.857478	-0.679899	0.714932	0.341605	0.179744	0.319923	0.574227
chr11	CAT	34399532	rs12786782	C	T	0.9469	0.0531	650	-0.0480193	0.833475	0.954057	-1.26743	2.04251	0.534913	0.389133	1.00417	0.698374
chr11	CAT	34399940	rs10742318	C	T	0.2358	0.2358	650	-0.336904	0.334879	0.314393	-0.707034	0.667409	0.28943	0.358756	0.338549	0.289287
chr11	CAT	34400328	rs11032682	G	T	0.5587	0.4413	650	-0.190361	0.281652	0.499121	-0.849497	0.741665	0.252047	0.267412	0.302135	0.376116
chr11	CAT	34400392	rs2206716	C	T	0.772	0.228	650	0.352039	0.3369	0.296052	-0.0504481	0.84908	0.952622	-0.317661	0.339235	0.349065
chr11	CAT	34400528	rs11032683	A	C	0.2281	0.2281	650	-0.352071	0.337182	0.296413	-0.686398	0.667107	0.303518	0.319012	0.339992	0.348094
chr11	CAT	34400588	rs12285367	A	G	0.1145	0.1145	650	0.208991	0.491933	0.670956	-0.567625	0.658988	0.389041	0.151989	0.553773	0.78373
chr11	CAT	34400760	rs10836226	C	G	0.1145	0.1145	650	0.208991	0.491933	0.670956	-0.567625	0.658988	0.389041	0.151989	0.553773	0.78373
chr11	CAT	34401072	rs10742319	A	T	0.7716	0.2284	650	0.351837	0.337997	0.2979	-0.0431472	0.851608	0.959592	-0.322441	0.341948	0.345705
chr11	CAT	34401088	rs10768074	A	C	0.8855	0.1145	650	-0.208991	0.491933	0.670956	-0.263647	1.21882	0.828743	-0.151989	0.553773	0.78373
chr11	CAT	34401320	rs11032685	A	G	0.8855	0.1145	650	-0.208991	0.491933	0.670956	-0.263647	1.21882	0.828743	-0.151989	0.553773	0.78373
chr11	CAT	34401452	rs11032686	A	G	0.1145	0.1145	650	0.208991	0.491933	0.670956	-0.567625	0.658988	0.389041	0.151989	0.553773	0.78373
chr11	CAT	34401608	rs1408039	C	T	0.1145	0.1145	650	0.208519	0.492078	0.671747	-0.567077	0.659028	0.389528	0.150545	0.554114	0.785864
chr11	CAT	34401952	rs11032688	A	G	0.1145	0.1145	650	0.208598	0.492302	0.67177	-0.566532	0.659067	0.390011	0.149087	0.554575	0.788059
chr11	CAT	34402436	rs11032691	A	G	0.1145	0.1145	650	0.208479	0.492641	0.672159	-0.566015	0.659108	0.390473	0.147869	0.555035	0.78992
chr11	CAT	34402492	rs11032692	G	T	0.8855	0.1145	650	-0.208483	0.492838	0.672277	-0.272725	1.22096	0.823248	-0.146371	0.555473	0.79216
chr11	CAT	34402616	rs7929321	C	T	0.229	0.229	650	-0.35088	0.339406	0.301227	-0.691406	0.667734	0.300458	0.330049	0.345889	0.339981
chr11	CAT	34402796	rs1071880	C	T	0.8238	0.1762	650	0.254895	0.376164	0.498015	-0.570531	0.940597	0.544141	0.0129994	0.404161	0.974341
chr11	CAT	34402892	rs7929574	A	G	0.8856	0.1144	650	-0.20842	0.493404	0.672724	-0.28121	1.22239	0.818053	-0.141231	0.556704	0.799735
chr11	CAT	34403104	rs7929931	A	C	0.1144	0.1144	650	0.208215	0.493578	0.673136	-0.563265	0.659331	0.39294	0.140357	0.556965	0.801039
chr11	CAT	34403152	rs7929952	C	T	0.8856	0.1144	650	-0.208552	0.493796	0.672774	-0.285651	1.22311	0.815338	-0.138462	0.557326	0.803794
chr11	CAT	34403876	rs10836229	A	G	0.6195	0.3805	650	-0.239552	0.289386	0.407787	-0.824039	0.773428	0.286678	0.229775	0.327262	0.482609
chr11	CAT	34404000	rs11032694	C	T	0.8856	0.1144	650	-0.208476	0.494142	0.673102	-0.291225	1.22418	0.811964	-0.135054	0.558145	0.808804
chr11	CAT	34404068	rs7111765	C	G	0.1144	0.1144	650	0.20836	0.494248	0.673339	-0.560749	0.659482	0.395166	0.133451	0.558415	0.811119
chr11	CAT	34404160	rs11032695	G	T	0.3471	0.3471	650	0.204507	0.280268	0.465583	-0.398556	0.694345	0.565966	-0.22824	0.356254	0.521739
chr11	CAT	34404236	rs7111687	A	G	0.8856	0.1144	650	-0.208411	0.494499	0.67342	-0.300681	1.22518	0.806132	-0.129337	0.559051	0.817042
chr11	CAT	34404332	rs7111903	C	T	0.8856	0.1144	650	-0.208213	0.494685	0.673828	-0.304152	1.22559	0.804005	-0.127247	0.559431	0.820067
chr11	CAT	34404844	rs2223676	C	T	0.1144	0.1144	650	0.208364	0.494791	0.673671	-0.558061	0.659678	0.397575	0.125595	0.559804	0.822482
chr11	CAT	34405632	rs7127109	A	G	0.8856	0.1144	650	-0.208472	0.495014	0.67365	-0.310325	1.22645	0.800248	-0.123509	0.560169	0.825494
chr11	CAT	34405664	rs16925512	A	G	0.7291	0.2709	650	0.070955	0.286106	0.804133	-0.641424	0.765515	0.402088	0.0866668	0.306888	0.777633
chr11	CAT	34405680	rs7127314	C	G	0.8856	0.1144	650	-0.208377	0.495209	0.673911	-0.318323	1.22705	0.79531	-0.118736	0.560757	0.832308
chr11	CAT	34405764	rs7127560	A	G	0.1143	0.1143	650	0.208485	0.49529	0.673802	-0.555048	0.65987	0.400266	0.116466	0.561049	0.835552
chr11	CAT	34406260	rs6484720	G	T	0.8857	0.1143	650	-0.208632	0.495775	0.673887	-0.332541	1.22861	0.78665	-0.110266	0.561954	0.844438
chr11	CAT	34407600	rs7928156	C	T	0.8858	0.1142	650	-0.209066	0.496373	0.673618	-0.347372	1.23018	0.777656	-0.101508	0.563017	0.856923
chr11	CAT	34408804	rs409598	C	T	0.0524	0.0524	650	-0.378755	0.692395	0.584364	-0.637599	0.658086	0.33261	1.5048	0.755246	0.0463204
chr11	CAT	34408952	rs10836230	C	T	0.6525	0.3475	650	-0.20047	0.281486	0.476351	-0.847829	0.807984	0.294034	0.223646	0.358296	0.532501
chr11	CAT	34409776	rs2073057	C	G	0.9477	0.0523	650	0.377402	0.691891	0.585434	2.36971	1.58515	0.13493	-1.50335	0.754657	0.0463609
chr11	CAT	34410540	rs208678	C	T	0.9478	0.0522	650	0.377814	0.691316	0.584713	2.36866	1.58411	0.134845	-1.50247	0.753799	0.0462398
chr11	CAT	34410648	rs208680	C	T	0.8237	0.1763	650	0.241437	0.375417	0.520148	-0.573493	0.944768	0.543838	0.0152306	0.404174	0.96994
chr11	CAT	34410724	rs7118388	A	G	0.4963	0.4963	650	-0.261894	0.274031	0.339219	-0.737061	0.735381	0.316206	0.2201	0.315398	0.485273
chr11	CAT	34411552	rs208681	C	T	0.8238	0.1762	650	0.233985	0.375673	0.533388	-0.577103	0.949274	0.543226	0.0173703	0.40449	0.965746
chr11	CAT	34411884	rs7944397	A	G	0.844	0.156	650	-0.157456	0.413327	0.703242	-0.673823	1.06946	0.528655	0.0969364	0.495654	0.844945
chr11	CAT	34412516	rs208682	C	T	0.8238	0.1762	650	0.22216	0.374955	0.553517	-0.578604	0.951727	0.543219	0.0185183	0.402451	0.963299
chr11	CAT	34412552	rs208683	C	T	0.8239	0.1761	650	0.222267	0.375002	0.553376	-0.578309	0.952027	0.543552	0.0183196	0.402657	0.963711
chr11	CAT	34412684	rs12807961	A	G	0.6528	0.3472	650	-0.18997	0.282626	0.501482	-0.842305	0.808812	0.297685	0.220142	0.360076	0.54095
chr11	CAT	34412724	rs12808450	A	G	0.3472	0.3472	650	0.188885	0.282852	0.504269	-0.402293	0.696248	0.563398	-0.219732	0.360171	0.541811
chr11	CAT	34412764	rs554518	C	T	0.8438	0.1562	650	0.307457	0.38011	0.418594	-0.236034	1.00503	0.814324	-0.18726	0.432337	0.664917
chr11	CAT	34414148	rs10836233	A	G	0.1176	0.1176	650	0.196881	0.488552	0.686956	-0.475912	0.664467	0.473849	-0.162826	0.568567	0.774587
chr11	CAT	34414232	rs10836234	C	T	0.3425	0.3425	650	0.183968	0.285867	0.519871	-0.396864	0.694251	0.567564	-0.235584	0.361415	0.514505
chr11	CAT	34415436	rs564250	C	T	0.7837	0.2163	650	0.184601	0.349654	0.597532	-0.493743	0.919564	0.591315	-0.0304386	0.406155	0.94026
chr11	CAT	34416292	rs769214	A	G	0.6533	0.3467	650	0.161898	0.294232	0.582155	-0.305087	0.807454	0.705551	-0.18081	0.321985	0.574424
chr11	CAT	34416808	rs1001179	C	T	0.7633	0.2367	650	-0.0442906	0.339278	0.896136	-1.12125	0.861119	0.192887	0.378294	0.382132	0.322196
chr11	CAT	34417048	rs7943316	A	T	0.3466	0.3466	650	-0.162125	0.294677	0.582197	-0.668205	0.681584	0.326903	0.183002	0.322089	0.569919
chr11	CAT	34417288	rs12270780	A	G	0.2652	0.2652	650	-0.0182051	0.289324	0.949828	-0.502736	0.694969	0.469438	-0.036248	0.315774	0.908611
chr11	CAT	34417344	rs11604331	A	G	0.6525	0.3475	650	-0.17	0.284557	0.550227	-0.848663	0.81071	0.295185	0.224141	0.361314	0.535027
chr11	CAT	34418144	rs11032699	G	T	0.651	0.349	650	0.159898	0.295311	0.588193	-0.337208	0.805917	0.675643	-0.157593	0.323389	0.626034
chr11	CAT	34418280	rs11032700	A	C	0.6513	0.3487	650	0.157987	0.295936	0.593442	-0.333102	0.805853	0.679348	-0.160452	0.32379	0.620217
chr11	CAT	34420168	rs525938	C	T	0.3089	0.3089	650	-0.074656	0.309746	0.809537	-0.602313	0.679579	0.375455	0.115375	0.360801	0.749139
chr11	CAT	34420316	rs4756146	C	T	0.1379	0.1379	650	-0.107056	0.417776	0.797756	-0.494658	0.664723	0.456782	-0.200653	0.483091	0.677883
chr11	CAT	34420336	rs524154	A	G	0.6914	0.3086	650	0.0718338	0.30985	0.816667	-0.364281	0.85986	0.67182	-0.120126	0.360523	0.738985
chr11	CAT	34421324	rs494024	C	T	0.6122	0.3878	650	-0.0615529	0.273898	0.82219	-0.754086	0.782072	0.334938	0.169391	0.348215	0.626643
chr11	CAT	34423720	rs2179625	A	C	0.7387	0.2613	650	-0.0107605	0.293119	0.970716	-0.553071	0.782274	0.479564	0.0178083	0.316224	0.95509
chr11	CAT	34423848	rs484214	A	G	0.6918	0.3082	650	0.0673665	0.310003	0.827967	-0.353809	0.85845	0.68023	-0.126891	0.360019	0.724496
chr11	CAT	34424064	rs482322	C	T	0.308	0.308	650	-0.0659547	0.310037	0.831536	-0.608588	0.680184	0.370926	0.129082	0.359735	0.719726
chr11	CAT	34424112	rs524167	A	G	0.6118	0.3882	650	-0.0488012	0.273955	0.858616	-0.772516	0.782764	0.323688	0.18321	0.347943	0.598504
chr11	CAT	34424224	rs480575	A	G	0.6923	0.3077	650	0.0628989	0.310058	0.839243	-0.343535	0.856739	0.688435	-0.133505	0.359169	0.710113
chr11	CAT	34424424	rs2300182	A	T	0.1371	0.1371	650	-0.119725	0.416504	0.773766	-0.507867	0.665347	0.445277	-0.146345	0.4791	0.760017
chr11	CAT	34425216	rs560807	A	T	0.3879	0.3879	650	0.0464281	0.273618	0.86526	-0.400987	0.708641	0.571493	-0.191174	0.34728	0.581984
chr11	CAT	34425512	rs2284369	A	G	0.7447	0.2553	650	-0.00717138	0.33732	0.983038	-0.790648	0.937326	0.398941	0.171926	0.408883	0.674137
chr11	CAT	34425872	rs2284368	C	T	0.2553	0.2553	650	0.00689109	0.337313	0.983701	-0.446989	0.67721	0.509225	-0.171603	0.408844	0.674684
chr11	CAT	34425900	rs533425	A	G	0.3875	0.3875	650	0.0469012	0.273124	0.863657	-0.399027	0.708283	0.573182	-0.194427	0.346693	0.574931
chr11	CAT	34426232	rs11032703	C	T	0.8976	0.1024	650	-0.233335	0.393403	0.553101	0.287363	1.10982	0.795692	-0.425207	0.464484	0.359961
chr11	CAT	34426352	rs1408036	A	C	0.8819	0.1181	650	-0.189543	0.486873	0.697049	-0.911963	1.22915	0.458119	0.225484	0.566561	0.69064
chr11	CAT	34427256	rs769218	A	G	0.255	0.255	650	0.00778109	0.338116	0.98164	-0.445483	0.677268	0.510689	-0.174718	0.409774	0.669833
chr11	CAT	34430000	rs2076556	A	G	0.8628	0.1372	650	0.157747	0.410784	0.700968	-0.705006	1.06363	0.507441	0.0906532	0.468131	0.846451
chr11	CAT	34431676	rs3758730	A	T	0.8818	0.1182	650	-0.203181	0.488399	0.6774	-0.91273	1.23165	0.458655	0.22666	0.567422	0.689557
chr11	CAT	34432324	rs1408035	A	T	0.7447	0.2553	650	-0.0169462	0.338141	0.96003	-0.785572	0.937944	0.402285	0.169767	0.409285	0.678297
chr11	CAT	34432364	rs1408034	C	T	0.1182	0.1182	650	0.212023	0.488651	0.664365	-0.458207	0.663258	0.489664	-0.228058	0.567909	0.687997
chr11	CAT	34433116	rs2300181	C	T	0.7413	0.2587	650	-0.0402102	0.291598	0.890323	-0.626004	0.784186	0.424705	0.0661225	0.315288	0.833886
chr11	CAT	34433700	rs7933285	C	T	0.7413	0.2587	650	-0.0402102	0.291598	0.890323	-0.626004	0.784186	0.424705	0.0661225	0.315288	0.833886
chr11	CAT	34434452	rs2073059	C	G	0.1137	0.1137	650	0.230047	0.502497	0.647091	-0.503959	0.659537	0.444802	-0.0541924	0.566657	0.92381
chr11	CAT	34434648	rs2073058	A	G	0.7414	0.2586	650	-0.0381194	0.291759	0.896049	-0.620019	0.784383	0.429262	0.0620824	0.315492	0.844
chr11	CAT	34437672	rs10836244	G	T	0.7445	0.2555	650	-0.023359	0.338635	0.945006	-0.781983	0.939329	0.405131	0.168092	0.410076	0.681876
chr11	CAT	34439484	rs769217	C	T	0.7444	0.2556	650	-0.0234537	0.338656	0.944786	-0.781385	0.939454	0.405554	0.167689	0.410102	0.682616
chr11	CAT	34440472	rs554576	A	T	0.6431	0.3569	650	0.0462815	0.269794	0.863796	-0.194853	0.748699	0.794667	-0.290187	0.324075	0.370557
chr11	CAT	34441548	rs2284365	C	T	0.2557	0.2557	650	0.0242372	0.338648	0.942944	-0.446238	0.677411	0.510062	-0.167048	0.410134	0.683787
chr11	CAT	34443180	rs4755374	A	C	0.8632	0.1368	650	0.148668	0.41113	0.717645	-0.698952	1.06037	0.509795	0.0886391	0.468285	0.84987
chr11	CAT	34444304	rs511895	C	T	0.6126	0.3874	650	-0.0388391	0.271979	0.886447	-0.80149	0.779894	0.304095	0.205239	0.344297	0.551102
chr11	CAT	34445404	rs480496	A	G	0.417	0.417	650	0.0227592	0.281482	0.935557	-0.416994	0.723406	0.564324	-0.14812	0.353513	0.675221
chr11	CAT	34445828	rs10488736	C	T	0.6974	0.3026	650	-0.0244316	0.266304	0.926902	-0.490854	0.775663	0.526852	-0.0323735	0.327058	0.921151
chr11	CAT	34447112	rs2420388	A	G	0.2555	0.2555	650	0.0201618	0.339339	0.952622	-0.448147	0.677366	0.508226	-0.164997	0.410919	0.688029
chr11	CAT	34447224	rs566979	A	C	0.6433	0.3567	650	0.0432196	0.269784	0.872723	-0.198685	0.748078	0.790552	-0.287297	0.323868	0.375035
chr11	CAT	34448256	rs7947841	A	G	0.1191	0.1191	650	0.199665	0.487841	0.682332	-0.462181	0.662682	0.485527	-0.216802	0.5698	0.703584
chr11	CAT	34448516	rs499406	C	T	0.6116	0.3884	650	-0.044275	0.272488	0.870924	-0.798927	0.781368	0.306558	0.203598	0.345519	0.555692
chr11	CAT	34448884	rs16925614	C	T	0.8645	0.1355	650	0.161862	0.413173	0.69524	-0.692855	1.06294	0.514512	0.0849155	0.471497	0.857076
chr11	CAT	34449324	rs12803540	C	T	0.1191	0.1191	650	0.187384	0.486891	0.700342	-0.465309	0.66253	0.482479	-0.210441	0.570024	0.711994
chr11	CAT	34450216	rs7104301	A	G	0.7419	0.2581	650	-0.0281184	0.294041	0.923816	-0.587369	0.782479	0.452862	0.0400972	0.315988	0.899024
chr11	CAT	34450376	rs475043	C	T	0.3892	0.3892	650	0.0495333	0.272072	0.855536	-0.392878	0.707571	0.578724	-0.201383	0.3458	0.560318
chr11	CAT	34456656	rs1535721	A	G	0.2177	0.2177	650	-0.0185532	0.349487	0.957663	-0.704291	0.669179	0.292584	0.335158	0.38185	0.380095
chr11	CAT	34457264	rs1323690	A	G	0.3836	0.3836	650	0.0204274	0.270648	0.939836	-0.477841	0.717006	0.505131	-0.0630113	0.305707	0.8367
chr11	CAT	34458616	rs7949972	C	T	0.6166	0.3834	650	-0.0189319	0.271301	0.944367	-0.605817	0.740143	0.413064	0.0646173	0.306595	0.833076
chr11	CAT	34458920	rs2231828	C	T	0.3988	0.3988	650	-0.0172445	0.266186	0.948346	-0.388793	0.705359	0.581498	-0.198972	0.340909	0.559455
chr11	CAT	34460368	rs2274044	G	T	0.8814	0.1186	650	-0.168325	0.48586	0.729006	-0.842931	1.25625	0.502225	0.184756	0.574699	0.747844
chr11	CAT	34461236	rs3781708	A	G	0.055	0.055	650	-0.444162	0.700454	0.526012	-0.671241	0.658867	0.308307	1.38149	0.704633	0.0499288
chr11	CAT	34462488	rs12288819	C	T	0.0551	0.0551	650	-0.44364	0.700279	0.526395	-0.672319	0.658832	0.307505	1.39196	0.709139	0.0496598
chr11	CAT	34463788	rs1980719	C	T	0.8818	0.1182	650	-0.164694	0.485326	0.734348	-0.819398	1.25771	0.514725	0.171308	0.5751	0.765799
chr11	CAT	34463984	rs3758732	C	T	0.8665	0.1335	650	0.196708	0.415699	0.636072	-0.669498	1.07463	0.533282	0.0692969	0.479513	0.885094
chr11	CAT	34465368	rs11032722	C	T	0.6017	0.3983	650	0.0125953	0.267633	0.962464	-0.794835	0.784462	0.310954	0.20545	0.341977	0.547993
chr11	CAT	34465428	rs11032723	C	G	0.3983	0.3983	650	-0.0122932	0.267703	0.963373	-0.384047	0.705577	0.586233	-0.205154	0.341963	0.548553
chr11	CAT	34465828	rs11032724	C	T	0.6017	0.3983	650	0.0118573	0.267736	0.964675	-0.794012	0.784336	0.311377	0.204968	0.341882	0.54882
chr11	CAT	34465984	rs7928866	A	G	0.8671	0.1329	650	0.205869	0.416078	0.620752	-0.652074	1.07796	0.545236	0.0586303	0.48095	0.902974
chr11	CAT	34466220	rs12797274	A	C	0.693	0.307	650	0.142088	0.295511	0.630644	-0.999567	0.812611	0.218672	0.337096	0.356383	0.344209
chr11	CAT	34466368	rs12797675	A	T	0.6014	0.3986	650	0.010884	0.267984	0.967603	-0.789935	0.783996	0.313659	0.202193	0.341673	0.554003
chr11	CAT	34466540	rs10836250	C	T	0.8822	0.1178	650	-0.168638	0.489863	0.730654	-0.822442	1.26237	0.514719	0.17302	0.578565	0.764902
chr11	CAT	34467172	rs12421999	C	T	0.1322	0.1322	650	-0.216563	0.416212	0.602841	-0.540416	0.664722	0.416221	-0.0424752	0.481844	0.929756
chr11	CAT	34467256	rs942223	C	T	0.7505	0.2495	650	0.0329617	0.344031	0.923671	-0.701686	0.957784	0.463794	0.107713	0.42023	0.797704
chr11	CAT	34467624	rs17269847	C	T	0.091	0.091	650	0.428171	0.453725	0.345333	-0.580601	0.663042	0.381214	0.479322	0.558344	0.390632
chr11	CAT	34467692	rs942222	G	T	0.8684	0.1316	650	0.221736	0.416002	0.594022	-0.599381	1.08134	0.579376	0.0271783	0.481641	0.955001
chr11	CAT	34468116	rs2231825	A	C	0.4004	0.4004	650	-0.00908803	0.269051	0.973054	-0.396041	0.706502	0.575094	-0.184753	0.340962	0.587916
chr11	CAT	34468684	rs17269903	C	T	0.3951	0.3951	650	-0.0416962	0.273212	0.878702	-0.425134	0.707585	0.547957	-0.144856	0.340818	0.670817
chr11	CAT	34468752	rs17269931	C	T	0.4009	0.4009	650	-0.00884563	0.269138	0.973781	-0.399908	0.706615	0.571428	-0.178731	0.340425	0.599568
chr11	CAT	34469136	rs2146962	C	G	0.5989	0.4011	650	0.00863185	0.269151	0.974416	-0.753449	0.782076	0.335349	0.175837	0.340067	0.605109
chr11	CAT	34469328	rs2420387	A	G	0.1169	0.1169	650	0.172894	0.494587	0.72666	-0.476036	0.662672	0.472536	-0.175246	0.581343	0.763072
chr11	CAT	34470148	rs11032727	A	G	0.3512	0.3512	650	0.0374839	0.263643	0.88694	-0.702298	0.722806	0.331236	0.194789	0.31784	0.539975
chr11	FOSL1	65400604	rs583887	C	T	0.8111	0.1889	650	-0.0523633	0.332622	0.874909	0.270318	0.878031	0.758182	-0.541034	0.362422	0.135483
chr11	FOSL1	65400940	rs679147	A	G	0.3145	0.3145	650	-0.17757	0.315285	0.573295	-0.612014	0.6763	0.365495	0.1292	0.355939	0.716618
chr11	FOSL1	65403132	rs601863	A	C	0.8085	0.1915	650	-0.0423936	0.32993	0.897759	0.291986	0.873033	0.73804	-0.558509	0.359981	0.120783
chr11	FOSL1	65403836	rs658524	A	G	0.1922	0.1922	650	0.0419693	0.329198	0.898553	-0.828635	0.677399	0.221232	0.563235	0.358955	0.116625
chr11	FOSL1	65406560	rs687672	C	T	0.8086	0.1914	650	-0.0504263	0.329713	0.878446	0.292057	0.870055	0.737115	-0.558756	0.358317	0.118903
chr11	FOSL1	65409816	rs568617	C	T	0.8491	0.1509	650	0.0527777	0.3686	0.886145	1.00834	0.920114	0.273127	-0.956215	0.402784	0.0175959
chr11	FOSL1	65409884	rs694994	C	T	0.1929	0.1929	650	0.0390536	0.327364	0.90504	-0.834705	0.677859	0.218179	0.571155	0.355365	0.108003
chr11	FOSL1	65411968	rs641018	C	G	0.184	0.184	650	-0.0172249	0.340405	0.959643	-0.83785	0.675894	0.215117	0.596477	0.369951	0.106894
chr11	FOSL1	65412856	rs656980	A	G	0.1933	0.1933	650	0.017849	0.327296	0.956509	-0.84228	0.677544	0.213817	0.58349	0.354793	0.100054
chr11	FOSL1	65419816	rs622614	C	T	0.8064	0.1936	650	-0.00729747	0.327367	0.982216	0.332609	0.862621	0.699808	-0.589208	0.354482	0.0964794
chr11	FOSL1	65421776	rs1151523	C	T	0.445	0.445	650	0.286947	0.292257	0.326183	-0.453554	0.724859	0.531502	-0.0656199	0.330681	0.842702
chr11	FOSL1	65421832	rs634534	A	G	0.446	0.446	650	0.300928	0.290665	0.300525	-0.444847	0.725675	0.539869	-0.0742232	0.328085	0.821021
chr11	FOSL1	65433092	rs653914	A	G	0.5668	0.4332	650	-0.328463	0.281034	0.242498	-0.582337	0.748365	0.436483	0.0828804	0.319718	0.795458
chr11	FOSL1	65440108	rs677029	A	G	0.5666	0.4334	650	-0.322306	0.282068	0.253182	-0.583518	0.749335	0.436148	0.0835739	0.321247	0.794744
chr11	GSTP1	67090432	rs638140	C	G	0.5106	0.4894	650	0.262294	0.262094	0.316941	-0.620757	0.707808	0.38048	0.123965	0.282555	0.660858
chr11	GSTP1	67096524	rs688878	A	G	0.91	0.09	650	0.340938	0.449153	0.447811	-0.474382	1.30216	0.71563	-0.00173011	0.600342	0.997701
chr11	GSTP1	67099996	rs641544	C	T	0.9098	0.0902	650	0.343144	0.449338	0.445066	-0.469615	1.30232	0.718399	-0.00422486	0.600499	0.994386
chr11	GSTP1	67100532	rs656652	C	T	0.4889	0.4889	650	-0.291593	0.263354	0.268195	-0.407178	0.736999	0.580619	-0.088408	0.285808	0.757073
chr11	GSTP1	67101240	rs625978	C	T	0.4888	0.4888	650	-0.298495	0.263548	0.257381	-0.41568	0.737566	0.573038	-0.0796106	0.286251	0.780925
chr11	GSTP1	67101264	rs6591251	C	T	0.3978	0.3978	650	-0.198944	0.262114	0.447854	-0.470759	0.721754	0.514245	-0.0785951	0.28191	0.780402
chr11	GSTP1	67102016	rs612020	C	T	0.909	0.091	650	0.352429	0.450012	0.433536	-0.450948	1.30294	0.729268	-0.0139376	0.601118	0.981502
chr11	GSTP1	67102152	rs6591252	C	T	0.603	0.397	650	0.211493	0.262068	0.419657	-0.608172	0.712095	0.393072	0.0611216	0.281774	0.828273
chr11	GSTP1	67103320	rs7927381	C	T	0.9086	0.0914	650	0.357397	0.450289	0.427367	-0.440436	1.30323	0.735394	-0.0194324	0.601394	0.974223
chr11	GSTP1	67103864	rs614080	A	G	0.5121	0.4879	650	0.329722	0.263543	0.210893	-0.530937	0.704982	0.451377	0.0372065	0.285961	0.896479
chr11	GSTP1	67103992	rs7941395	A	G	0.604	0.396	650	0.222701	0.261802	0.394966	-0.589602	0.711279	0.407143	0.0448059	0.281024	0.873324
chr11	GSTP1	67104172	rs7941648	C	T	0.6042	0.3958	650	0.221978	0.261866	0.396617	-0.59041	0.71129	0.406508	0.0455412	0.281069	0.871283
chr11	GSTP1	67105104	rs2370141	A	G	0.6045	0.3955	650	0.221236	0.261917	0.39829	-0.59125	0.711312	0.405855	0.0462893	0.281124	0.869213
chr11	GSTP1	67108160	rs4147581	C	G	0.4882	0.4882	650	-0.330889	0.263734	0.209613	-0.455389	0.739183	0.537848	-0.0381366	0.286072	0.893947
chr11	GSTP1	67108832	rs762803	A	C	0.3947	0.3947	650	-0.226384	0.264824	0.392636	-0.495245	0.723286	0.493524	-0.0513706	0.283382	0.85615
chr11	GSTP1	67109264	rs1695	G	A	0.3004	0.3004	650	-0.305493	0.293937	0.298658	-0.285771	0.690255	0.678869	-0.378136	0.311122	0.224216
chr11	GSTP1	67109832	rs749174	A	G	0.3178	0.3178	650	-0.301754	0.307607	0.326606	-0.355006	0.700236	0.612169	-0.238782	0.316684	0.450845
chr11	GSTP1	67110152	rs1138272	T	C	0.0711	0.0711	650	-0.117535	0.486237	0.808994	-0.527837	0.666205	0.428183	0.0157111	0.654494	0.980849
chr11	GSTP1	67110416	rs1871042	C	T	0.6757	0.3243	650	0.240634	0.300936	0.423932	-0.863589	0.761919	0.25703	0.260229	0.309878	0.401032
chr11	GSTP1	67110544	rs4891	C	T	0.3234	0.3234	650	-0.242239	0.30093	0.420838	-0.340193	0.699478	0.626717	-0.266795	0.31007	0.38955
chr11	GSTP1	67110984	rs947895	A	C	0.3224	0.3224	650	-0.243525	0.300659	0.417957	-0.337341	0.69862	0.629189	-0.273339	0.310064	0.378017
chr11	GSTP1	67116176	rs596603	G	T	0.589	0.411	650	0.37863	0.29136	0.193763	-0.80688	0.758837	0.287641	0.295079	0.324546	0.363241
chr11	GSTP1	67116840	rs11227844	G	T	0.9283	0.0717	650	-0.233115	0.482682	0.629126	-0.52277	1.21223	0.666291	0.00100019	0.53475	0.998508
chr11	GSTP1	67120496	rs2169650	A	G	0.0566	0.0566	650	-0.163554	0.680176	0.809975	-0.449106	0.668471	0.501686	-0.432796	1.0361	0.676155
chr11	GSTP1	67124496	rs11603991	C	T	0.6512	0.3488	650	0.352937	0.28926	0.222413	-0.87743	0.748323	0.240985	0.270548	0.304632	0.37448
chr11	GSTP1	67125016	rs7103632	A	C	0.3474	0.3474	650	-0.35215	0.288066	0.221533	-0.334701	0.704046	0.634504	-0.276515	0.303748	0.362642
chr11	GSTP1	67125216	rs12790798	A	G	0.6539	0.3461	650	0.350066	0.286654	0.222005	-0.897245	0.749894	0.231503	0.28189	0.302676	0.351685
chr11	GSTP1	67125416	rs11227848	A	G	0.0554	0.0554	650	-0.187812	0.685574	0.784124	-0.433597	0.668946	0.516869	-0.543588	1.05	0.604666
chr11	GSTP1	67129056	rs12421329	G	T	0.6567	0.3433	650	0.346398	0.283308	0.221447	-0.915576	0.750985	0.222781	0.29195	0.299986	0.330448
chr11	GSTP1	67129168	rs12793832	A	C	0.6559	0.3441	650	0.347666	0.284399	0.221534	-0.914716	0.751078	0.223273	0.292858	0.300875	0.330377
chr11	GSTP1	67130248	rs12421762	A	C	0.0783	0.0783	650	-0.473352	0.49963	0.343432	-0.482294	0.669402	0.471227	-0.240277	0.549577	0.661964
chr11	NDUFS3	47557016	rs2280231	C	T	0.6622	0.3378	650	0.358856	0.272966	0.188626	-0.526502	0.781059	0.500255	0.0488693	0.313005	0.875931
chr11	NDUFS3	47562004	rs4147730	A	G	0.1214	0.1214	650	0.272347	0.494981	0.582171	-0.356028	0.662775	0.591145	-0.783008	0.535	0.143313
chr11	NDUFS3	47563560	rs10742816	C	T	0.1213	0.1213	650	0.271918	0.495364	0.583056	-0.355034	0.662922	0.592264	-0.783934	0.536566	0.14401
chr11	NDUFS3	47564516	rs10838732	C	G	0.501	0.499	650	0.44631	0.273446	0.102644	-0.347482	0.708278	0.623709	-0.180307	0.297219	0.544085
chr11	NDUFS3	47581288	rs12419692	A	C	0.325	0.325	650	0.308611	0.281496	0.272937	-0.555306	0.676936	0.412033	-0.0127958	0.283824	0.964041
chr11	NDUFS8	67534904	rs3764821	G	A	0.233	0.233	650	0.526045	0.3213	0.101581	-0.413535	0.670631	0.537476	-0.390966	0.323841	0.227325
chr11	NDUFS8	67540856	rs3751084	C	T	0.7655	0.2345	650	-0.648726	0.320491	0.0429534	-1.13819	0.831683	0.171144	0.350466	0.319362	0.27247
chr11	NDUFS8	67544104	rs2286169	C	T	0.2357	0.2357	650	0.671449	0.320756	0.0363195	-0.437949	0.674073	0.515882	-0.351373	0.320646	0.273154
chr11	NDUFS8	67545136	rs4646812	G	T	0.2427	0.2427	650	0.705722	0.312926	0.0241185	-0.438221	0.676464	0.517107	-0.342918	0.318971	0.282341
chr11	NDUFS8	67545712	rs2286168	T	C	0.2343	0.2343	650	0.73766	0.321603	0.0218079	-0.442757	0.676281	0.512664	-0.354137	0.326136	0.277543
chr11	NDUFS8	67546416	rs3764819	T	C	0.2379	0.2379	650	0.715326	0.315969	0.0235795	-0.442644	0.675651	0.512379	-0.34428	0.319514	0.281252
chr11	NDUFS8	67548544	rs1003777	C	T	0.2369	0.2369	650	0.689681	0.319338	0.0307943	-0.438982	0.674732	0.515303	-0.35088	0.320806	0.274066
chr11	NDUFS8	67549592	rs105147	C	T	0.4351	0.4351	650	0.168731	0.260153	0.516607	-0.61134	0.693008	0.377693	0.0831726	0.293248	0.776697
chr11	NDUFS8	67550024	rs2286164	A	G	0.7621	0.2379	650	-0.709533	0.316259	0.0248634	-1.11753	0.83114	0.178762	0.33666	0.319983	0.292745
chr11	NDUFS8	67550088	rs2286163	C	T	0.7621	0.2379	650	-0.70489	0.317202	0.026269	-1.11557	0.832105	0.180031	0.336936	0.320512	0.293146
chr11	NDUFS8	67551216	rs3794176	C	T	0.8052	0.1948	650	0.490338	0.313698	0.118032	0.285431	0.883196	0.746559	-0.491247	0.355144	0.166593
chr11	NDUFS8	67551640	rs886701	T	C	0.2422	0.2422	650	0.661301	0.312142	0.0341251	-0.437376	0.675567	0.51736	-0.335175	0.31929	0.293832
chr11	NDUFS8	67551928	rs3751082	A	G	0.1945	0.1945	650	-0.499135	0.317364	0.115776	-0.707225	0.663228	0.286271	0.527794	0.358244	0.140676
chr11	NDUFS8	67552992	rs4646815	T	C	0.1946	0.1946	650	-0.558774	0.315527	0.0765735	-0.708503	0.663292	0.285448	0.532793	0.35512	0.133532
chr11	NDUFS8	67553208	rs15518	C	T	0.2383	0.2383	650	0.691479	0.313594	0.0274531	-0.457381	0.676684	0.499094	-0.289078	0.31926	0.36522
chr11	NDUFS8	67553376	rs3133268	C	G	0.2377	0.2377	650	0.708122	0.313342	0.0238274	-0.464793	0.677671	0.492796	-0.268686	0.31905	0.399707
chr11	NDUFS8	67554280	rs10896288	C	G	0.4282	0.4282	650	0.151874	0.262202	0.562437	-0.645897	0.691577	0.350331	0.138647	0.292702	0.635727
chr11	NDUFS8	67554936	rs4147777	C	T	0.2332	0.2332	650	0.655759	0.316638	0.0383583	-0.436648	0.676211	0.518456	-0.312165	0.319461	0.328488
chr11	NDUFS8	67555840	rs999571	A	G	0.1291	0.1291	650	0.669703	0.415583	0.107076	-0.494225	0.65334	0.449374	-0.044177	0.385027	0.908653
chr11	NDUFS8	67556504	rs2075626	C	T	0.2325	0.2325	650	0.629151	0.314442	0.0454087	-0.433408	0.675792	0.521306	-0.312697	0.318443	0.326122
chr11	NDUFS8	67560736	rs3133269	C	T	0.244	0.244	650	-0.336354	0.300416	0.262873	-0.668727	0.672292	0.319883	0.580295	0.334478	0.082754
chr11	NDUFS8	67561184	rs4147778	C	A	0.2488	0.2488	650	-0.203336	0.297525	0.494338	-0.644777	0.679469	0.34265	0.513998	0.333514	0.123278
chr11	NDUFS8	67561384	rs4147779	A	G	0.7575	0.2425	650	0.334885	0.297169	0.259777	0.535595	0.833138	0.520312	-0.599711	0.330405	0.0695122
chr11	NDUFS8	67561960	rs4147780	G	A	0.4746	0.4746	650	0.271127	0.244969	0.268389	-0.679117	0.702612	0.333763	0.20373	0.263655	0.43969
chr11	NDUFS8	67562704	rs884826	A	G	0.5217	0.4783	650	-0.27479	0.253024	0.277469	-0.295221	0.741736	0.69062	-0.183351	0.271369	0.499261
chr11	NDUFS8	67573512	rs2075609	A	G	0.7275	0.2725	650	-0.532417	0.301086	0.0770071	-0.816039	0.818872	0.318987	0.207152	0.326917	0.526307
chr11	NDUFS8	67577616	rs3794186	A	G	0.061	0.061	650	-0.199177	0.535344	0.709852	-0.494691	0.678649	0.466041	-0.0855938	0.578386	0.882353
chr11	NOX4	88677584	rs1806319	C	T	0.3155	0.3155	650	-0.104785	0.272176	0.700245	-0.592461	0.686431	0.388081	0.105838	0.301897	0.725906
chr11	NOX4	88680792	rs4106039	A	C	0.2841	0.2841	650	-0.141015	0.298523	0.636659	-0.5249	0.685465	0.443821	0.0206755	0.321645	0.948747
chr11	NOX4	88680800	rs4106040	A	T	0.7168	0.2832	650	0.174897	0.306574	0.568346	-0.48107	0.81615	0.555567	-0.0205125	0.335061	0.951184
chr11	NOX4	88683592	rs3907665	G	A	0.3045	0.3045	650	-0.256038	0.277629	0.356408	-0.431632	0.689748	0.531458	-0.0969039	0.306857	0.752158
chr11	NOX4	88685200	rs10830256	G	T	0.5967	0.4033	650	0.28335	0.272885	0.299107	-0.415089	0.723612	0.566215	-0.100738	0.267175	0.706138
chr11	NOX4	88702096	rs3897708	C	T	0.8576	0.1424	650	0.578136	0.372329	0.120482	-0.744209	0.942107	0.429562	0.0935524	0.402489	0.8162
chr11	NOX4	88704664	rs11821838	C	T	0.9473	0.0527	650	0.416258	0.47582	0.381671	-1.38145	1.50594	0.358967	0.421236	0.687303	0.539954
chr11	NOX4	88708952	rs1827428	C	T	0.9274	0.0726	650	0.619425	0.497828	0.213406	-0.332564	1.06872	0.755665	-0.110548	0.472458	0.814996
chr11	NOX4	88710144	rs1393347	A	G	0.0738	0.0738	650	-0.544348	0.590912	0.356946	-0.556526	0.669226	0.405637	0.185745	0.606928	0.759574
chr11	NOX4	88713064	rs16913141	C	G	0.0719	0.0719	650	-0.584315	0.492082	0.235056	-0.557693	0.665061	0.401717	0.141352	0.465155	0.761217
chr11	NOX4	88725448	rs521765	C	G	0.8682	0.1318	650	0.450168	0.39229	0.251159	-0.525475	1.00109	0.599652	-0.0247968	0.435037	0.954546
chr11	NOX4	88730464	rs317191	C	T	0.9412	0.0588	650	0.527195	0.49314	0.285044	-0.404181	1.07742	0.707557	-0.0752318	0.465869	0.87171
chr11	NOX4	88732808	rs4393317	A	G	0.2727	0.2727	650	0.181987	0.303288	0.548475	-0.729542	0.673561	0.278759	0.364245	0.347103	0.294001
chr11	NOX4	88734536	rs317187	G	T	0.3523	0.3523	650	0.0361061	0.269545	0.89344	-0.794906	0.680843	0.242995	0.395097	0.285337	0.166154
chr11	NOX4	88735424	rs317185	A	G	0.6307	0.3693	650	-0.0206829	0.262511	0.937201	-0.0340037	0.757394	0.96419	-0.376654	0.281303	0.180583
chr11	NOX4	88735640	rs3793973	A	T	0.7068	0.2932	650	-0.195139	0.289717	0.500597	0.114938	0.820852	0.888642	-0.457524	0.333437	0.170018
chr11	NOX4	88736448	rs1847137	C	G	0.2931	0.2931	650	0.196424	0.289792	0.497892	-0.802253	0.672006	0.232549	0.460769	0.333447	0.167023
chr11	NOX4	88736640	rs17193643	C	T	0.1166	0.1166	650	0.232022	0.404629	0.566361	-0.44749	0.659921	0.497711	-0.371334	0.423913	0.381049
chr11	NOX4	88738912	rs7944576	C	T	0.9418	0.0582	650	0.519414	0.493655	0.292717	-0.424107	1.07945	0.6944	-0.0648131	0.467028	0.889626
chr11	NOX4	88739976	rs10830263	A	G	0.7062	0.2938	650	-0.203495	0.28934	0.481864	0.126734	0.820087	0.877186	-0.466554	0.332783	0.160922
chr11	NOX4	88742528	rs541584	C	T	0.0585	0.0585	650	-0.335481	0.506607	0.507836	-0.542927	0.661937	0.412097	0.0223548	0.486569	0.963355
chr11	NOX4	88744288	rs317163	A	T	0.9401	0.0599	650	0.394164	0.501936	0.432285	-0.571621	1.10568	0.605165	0.0136754	0.481811	0.977356
chr11	NOX4	88747640	rs317166	C	T	0.4056	0.4056	650	0.022021	0.269583	0.934897	-0.670694	0.685894	0.328154	0.200072	0.268092	0.455497
chr11	NOX4	88750952	rs317174	A	C	0.3978	0.3978	650	0.0173285	0.267884	0.948424	-0.645973	0.682367	0.343809	0.16851	0.264092	0.523425
chr11	NOX4	88751032	rs10830264	G	T	0.0641	0.0641	650	-0.325966	0.529031	0.537791	-0.533429	0.661839	0.420255	-0.0780111	0.511455	0.878771
chr11	NOX4	88751080	rs317175	C	T	0.5995	0.4005	650	-0.0332684	0.265253	0.90019	-0.346743	0.750024	0.64386	-0.138676	0.26149	0.595884
chr11	NOX4	88752296	rs10830265	A	G	0.0627	0.0627	650	-0.175572	0.502653	0.726871	-0.526645	0.661213	0.425751	-0.120722	0.4955	0.807512
chr11	NOX4	88752552	rs11018597	C	T	0.3302	0.3302	650	0.135763	0.289978	0.639653	-0.691764	0.679361	0.308556	0.2602	0.307673	0.397718
chr11	NOX4	88756032	rs317169	C	G	0.4016	0.4016	650	0.0234514	0.267697	0.930191	-0.644946	0.683074	0.345077	0.165569	0.263926	0.530441
chr11	NOX4	88763416	rs317150	C	T	0.9294	0.0706	650	0.314474	0.471113	0.504445	-0.988554	1.11369	0.374733	0.228227	0.483015	0.636567
chr11	NOX4	88766736	rs317155	C	T	0.3974	0.3974	650	0.0317464	0.270257	0.90649	-0.658931	0.684283	0.335572	0.188159	0.26693	0.480872
chr11	NOX4	88773328	rs1973500	A	G	0.0629	0.0629	650	-0.175924	0.497941	0.723861	-0.526734	0.661223	0.42568	-0.120687	0.495104	0.807416
chr11	NOX4	88774816	rs488342	A	T	0.6011	0.3989	650	-0.0223636	0.27021	0.934039	-0.260001	0.750136	0.728888	-0.207184	0.267608	0.438807
chr11	NOX4	88777768	rs11018603	A	G	0.063	0.063	650	-0.17616	0.488435	0.718352	-0.52685	0.66124	0.425591	-0.120628	0.494359	0.807224
chr11	NOX4	88778640	rs7929532	A	G	0.937	0.063	650	0.176024	0.48462	0.71644	-0.768208	1.12958	0.496452	0.120668	0.494073	0.807052
chr11	NOX4	88780016	rs1827432	C	T	0.0627	0.0627	650	-0.176053	0.484831	0.716514	-0.526864	0.661249	0.425585	-0.120681	0.494112	0.807046
chr11	NOX4	88781152	rs546460	C	T	0.5995	0.4005	650	-0.0390527	0.270009	0.884999	-0.211224	0.7495	0.778081	-0.245091	0.270176	0.364327
chr11	NOX4	88781648	rs10765202	C	T	0.9404	0.0596	650	0.119065	0.520668	0.81912	-0.730677	1.20415	0.543985	0.104387	0.545911	0.848356
chr11	NOX4	88782848	rs2202151	A	C	0.3585	0.3585	650	0.221439	0.278446	0.426458	-0.771306	0.690151	0.263742	0.460513	0.308858	0.135956
chr11	NOX4	88782952	rs2202150	A	G	0.6396	0.3604	650	-0.220859	0.274276	0.420679	0.151453	0.793966	0.848717	-0.458959	0.305041	0.132432
chr11	NOX4	88784616	rs7116108	C	G	0.0575	0.0575	650	-0.145949	0.533006	0.784221	-0.521742	0.665838	0.433283	-0.0903787	0.576377	0.875399
chr11	NOX4	88785288	rs11018606	A	C	0.0576	0.0576	650	-0.140465	0.53475	0.792802	-0.522013	0.666012	0.433164	-0.0848012	0.576254	0.883006
chr11	NOX4	88786960	rs2055806	C	G	0.639	0.361	650	-0.217612	0.2751	0.428927	0.165598	0.794293	0.834851	-0.467514	0.304042	0.12413
chr11	NOX4	88788016	rs7130284	C	T	0.9329	0.0671	650	0.0389024	0.489555	0.936663	-0.6725	1.0984	0.540369	0.0766693	0.490335	0.875749
chr11	NOX4	88788432	rs3933084	C	T	0.6558	0.3442	650	-0.24193	0.28095	0.389175	0.267226	0.800217	0.738424	-0.524962	0.310307	0.0906929
chr11	NOX4	88788792	rs7933900	C	G	0.6472	0.3528	650	-0.165477	0.277108	0.550403	0.169959	0.796816	0.831095	-0.472402	0.301316	0.116929
chr11	NOX4	88790016	rs3862356	A	G	0.0581	0.0581	650	-0.109556	0.54234	0.839912	-0.523504	0.666743	0.432356	-0.0566378	0.574689	0.921493
chr11	NOX4	88793424	rs317126	G	T	0.4226	0.4226	650	0.129276	0.261425	0.62095	-0.788597	0.694591	0.256233	0.413646	0.264174	0.117394
chr11	NOX4	88796016	rs317127	A	G	0.4226	0.4226	650	0.128722	0.26179	0.622932	-0.789065	0.694772	0.256074	0.41305	0.264928	0.118972
chr11	NOX4	88796080	rs1875565	A	G	0.1114	0.1114	650	-0.755622	0.402393	0.0604057	-0.495578	0.687825	0.471217	0.0775743	0.43566	0.858675
chr11	NOX4	88796344	rs9299894	A	G	0.058	0.058	650	-0.105394	0.546587	0.847098	-0.523426	0.666933	0.432556	-0.0540818	0.574105	0.924949
chr11	NOX4	88796680	rs317129	A	C	0.5775	0.4225	650	-0.127772	0.26268	0.626672	0.0320838	0.746346	0.965711	-0.411049	0.266741	0.123315
chr11	NOX4	88797304	rs579497	A	G	0.5775	0.4225	650	-0.127407	0.262868	0.627903	0.0308186	0.746333	0.967062	-0.410531	0.267135	0.124345
chr11	NOX4	88800720	rs12421794	C	T	0.9421	0.0579	650	0.110561	0.549066	0.840415	-0.625769	1.24339	0.614769	0.0509546	0.574735	0.929354
chr11	NOX4	88805952	rs11018613	C	G	0.9421	0.0579	650	0.112236	0.549703	0.838216	-0.62378	1.24366	0.61597	0.0498878	0.574878	0.930847
chr11	NOX4	88807320	rs317147	A	G	0.4133	0.4133	650	0.20152	0.265208	0.44734	-0.789838	0.694037	0.255107	0.436498	0.277016	0.115092
chr11	NOX4	88808400	rs5027032	A	G	0.9422	0.0578	650	0.115564	0.550658	0.833773	-0.620228	1.24408	0.618101	0.0479809	0.575073	0.933506
chr11	NOX4	88810160	rs317148	C	T	0.4158	0.4158	650	0.15094	0.264174	0.567752	-0.799089	0.693701	0.249353	0.435764	0.272808	0.110192
chr11	NOX4	88815032	rs319030	A	G	0.4139	0.4139	650	0.2006	0.265885	0.450572	-0.789074	0.694672	0.256001	0.4326	0.277884	0.119526
chr11	NOX4	88816368	rs319029	C	G	0.5307	0.4693	650	0.283523	0.271553	0.296449	-0.639311	0.70651	0.365526	0.222463	0.265478	0.402047
chr11	NOX4	88820528	rs10501703	A	C	0.0575	0.0575	650	-0.122102	0.551436	0.824761	-0.524795	0.666884	0.43132	-0.043951	0.575102	0.939083
chr11	NOX4	88820752	rs319016	A	G	0.4597	0.4597	650	-0.214721	0.269845	0.426195	-0.22923	0.716901	0.749157	-0.206471	0.25916	0.425629
chr11	NOX4	88827920	rs10501705	A	C	0.9426	0.0574	650	0.125394	0.551118	0.820014	-0.609079	1.24401	0.624409	0.0420182	0.574877	0.941734
chr11	NOX4	88830136	rs2164522	A	G	0.0601	0.0601	650	-0.0814841	0.646933	0.899768	-0.525488	0.669691	0.432646	-0.0161532	0.726825	0.982269
chr11	NOX4	88830680	rs11018620	C	G	0.9336	0.0664	650	0.0604514	0.504278	0.904581	-0.639115	1.10434	0.562771	0.0586025	0.493108	0.9054
chr11	NOX4	88831728	rs10830273	A	C	0.9336	0.0664	650	0.0646339	0.505149	0.898188	-0.641519	1.10628	0.561992	0.0597953	0.494256	0.903707
chr11	NOX4	88835800	rs17195409	C	T	0.1104	0.1104	650	-0.768658	0.42747	0.0721522	-0.493007	0.687534	0.473334	0.0778036	0.447053	0.861837
chr11	NOX4	88837128	rs11018622	C	T	0.5463	0.4537	650	-0.261252	0.275513	0.343008	-0.172618	0.742447	0.816151	-0.238617	0.28054	0.39501
chr11	NOX4	88837360	rs11018623	C	G	0.4605	0.4605	650	0.253011	0.27652	0.360201	-0.64675	0.696755	0.353287	0.232026	0.278503	0.404777
chr11	NOX4	88840520	rs564699	C	T	0.4694	0.4694	650	-0.265294	0.276381	0.337113	-0.170881	0.710799	0.810014	-0.258687	0.268944	0.336119
chr11	NOX4	88841272	rs957140	A	G	0.4525	0.4525	650	0.310813	0.274593	0.257675	-0.663241	0.694504	0.339585	0.276977	0.27926	0.321283
chr11	NOX4	88842216	rs11018625	A	G	0.0672	0.0672	650	-0.205215	0.555402	0.711763	-0.526009	0.668548	0.431403	-0.0341272	0.581407	0.953193
chr11	NOX4	88843872	rs17803976	C	G	0.1121	0.1121	650	0.328664	0.437628	0.452645	-0.43232	0.658585	0.511543	-0.415991	0.447224	0.352287
chr11	NOX4	88845064	rs10830275	C	T	0.9423	0.0577	650	0.125122	0.551231	0.820434	-0.609315	1.2443	0.624356	0.0421464	0.575022	0.941571
chr11	NOX4	88845576	rs10830276	A	G	0.0577	0.0577	650	-0.125654	0.551181	0.819668	-0.525088	0.666865	0.431049	-0.0417357	0.575012	0.942138
chr11	NOX4	88846160	rs11018628	C	T	0.0577	0.0577	650	-0.125848	0.551132	0.819378	-0.525083	0.666865	0.431053	-0.0418062	0.574992	0.942039
chr11	NOX4	88846328	rs10765205	A	C	0.0571	0.0571	650	-0.16499	0.557862	0.767418	-0.528836	0.666708	0.427658	-0.0179022	0.590333	0.975807
chr11	NOX4	88846608	rs11018629	A	G	0.0565	0.0565	650	-0.205521	0.563926	0.715524	-0.532441	0.666532	0.424393	0.00569697	0.604486	0.99248
chr11	NOX4	88846880	rs10765208	G	T	0.944	0.056	650	0.248694	0.569141	0.662138	-0.466795	1.31995	0.723603	-0.0348428	0.617041	0.954969
chr11	NOX4	88847048	rs10765210	A	C	0.9446	0.0554	650	0.293951	0.573661	0.608362	-0.412137	1.34016	0.758442	-0.0641241	0.627714	0.918634
chr11	NOX4	88848240	rs11018630	A	T	0.0604	0.0604	650	-0.393415	0.544585	0.470041	-0.543125	0.665247	0.414256	0.0557748	0.556387	0.92015
chr11	NOX4	88848504	rs10830277	C	T	0.0959	0.0959	650	-0.274051	0.527642	0.60349	-0.569015	0.668889	0.394943	0.210815	0.576395	0.714553
chr11	NOX4	88849632	rs2164521	A	G	0.096	0.096	650	0.824932	0.44042	0.0610604	-0.352675	0.661746	0.594071	-0.759275	0.44163	0.0855678
chr11	NOX4	88851584	rs12799930	A	C	0.6749	0.3251	650	-0.657443	0.302137	0.029557	-1.24784	0.769894	0.105063	0.56015	0.311756	0.072374
chr11	NOX4	88853760	rs614128	C	G	0.9349	0.0651	650	-0.278565	0.570164	0.625146	-0.446211	1.40651	0.751056	-0.0462132	0.635159	0.941998
chr11	NOX4	88857144	rs495344	G	T	0.052	0.052	650	0.162783	0.683595	0.811782	-0.526057	0.658932	0.424669	-0.0473559	0.724088	0.947855
chr11	NOX4	88857360	rs497279	C	T	0.2612	0.2612	650	0.61816	0.309747	0.0459673	-0.187514	0.66868	0.779152	-0.552387	0.306836	0.071818
chr11	NOX4	88859872	rs595518	G	T	0.8358	0.1642	650	-0.268395	0.371902	0.47049	-0.863714	0.912722	0.343993	0.211483	0.368641	0.566183
chr11	NOX4	88860736	rs514981	T	C	0.169	0.169	650	0.281163	0.353464	0.426352	-0.442079	0.661783	0.504126	-0.19887	0.360407	0.581092
chr11	NOX4	88861456	rs596542	G	A	0.0566	0.0566	650	1.08331	0.533971	0.0424806	-0.571668	0.654289	0.382268	-0.207632	0.701175	0.767138
chr11	NOX4	88863264	rs490934	C	G	0.0648	0.0648	650	0.281671	0.556315	0.612635	-0.535775	0.658169	0.415623	0.0104231	0.620067	0.986588
chr11	NOX4	88864368	rs2289123	G	T	0.2471	0.2471	650	0.239232	0.335175	0.47538	-0.489381	0.666713	0.462937	-0.058877	0.364199	0.871572
chr11	NOX4	88865736	rs3017887	A	C	0.0735	0.0735	650	0.150147	0.494573	0.761441	-0.530964	0.658716	0.420209	0.00206968	0.535873	0.996918
chr11	NOX4	88867272	rs585197	A	G	0.8247	0.1753	650	-0.476656	0.345689	0.167939	-0.840695	0.89974	0.35011	0.163096	0.361987	0.652309
chr11	NOX4	88869080	rs553635	A	G	0.0731	0.0731	650	0.150121	0.49457	0.76148	-0.530959	0.658716	0.420214	0.0020386	0.535871	0.996965
chr11	NOX4	88871808	rs1836882	C	T	0.1422	0.1422	650	0.27606	0.399602	0.489668	-0.444734	0.659413	0.500032	-0.261439	0.38099	0.49258
chr11	NOX4	88873800	rs496972	A	G	0.8216	0.1784	650	-0.539339	0.348883	0.122128	-0.860143	0.902068	0.340325	0.171158	0.36468	0.638828
chr11	NOX4	88873856	rs641230	C	T	0.9327	0.0673	650	-0.357368	0.548662	0.514824	-0.426729	1.37544	0.756372	-0.0578897	0.613349	0.924805
chr11	NOX4	88875368	rs319017	C	T	0.9247	0.0753	650	-0.22874	0.498264	0.646181	-0.418854	1.23568	0.734635	-0.061341	0.538518	0.909312
chr11	NOX4	88875392	rs319018	C	T	0.8181	0.1819	650	-0.596493	0.350105	0.0884269	-0.897429	0.902226	0.319891	0.191077	0.365408	0.601034
chr11	NOX4	88877496	rs11600313	C	T	0.1708	0.1708	650	-0.0805276	0.41367	0.845654	-0.301912	0.692506	0.662858	-0.597214	0.452201	0.186607
chr11	NOX4	88878912	rs319023	G	T	0.772	0.228	650	-0.545721	0.332123	0.100356	-1.01732	0.790099	0.19789	0.301882	0.306151	0.324105
chr11	NOX4	88879520	rs319024	A	G	0.7732	0.2268	650	-0.53819	0.331122	0.104087	-1.01536	0.788499	0.197846	0.299676	0.304888	0.325654
chr11	NOX4	88880152	rs319025	C	T	0.6997	0.3003	650	-0.513542	0.295544	0.0822785	-0.85336	0.787441	0.278492	0.211742	0.301917	0.4831
chr11	NOX4	88882912	rs672549	C	T	0.3009	0.3009	650	0.515514	0.295616	0.0811829	-0.434891	0.669406	0.515907	-0.2046	0.301586	0.497511
chr11	NOX4	88883456	rs490595	A	C	0.7713	0.2287	650	-0.522986	0.332096	0.115302	-1.06827	0.788579	0.175519	0.332313	0.30725	0.279444
chr11	NOX4	88885200	rs2217914	C	T	0.9264	0.0736	650	-0.256841	0.500606	0.607909	-0.303889	1.23451	0.805557	-0.122492	0.535306	0.819005
chr11	NOX4	88885536	rs2196502	C	T	0.9192	0.0808	650	-0.258417	0.502663	0.607185	-0.249663	1.24064	0.840512	-0.153551	0.542998	0.777343
chr11	NOX4	88886592	rs319026	A	G	0.2286	0.2286	650	0.525636	0.335001	0.116634	-0.402042	0.670678	0.548869	-0.334603	0.310126	0.280622
chr11	NOX4	88887656	rs1369954	C	T	0.0736	0.0736	650	0.25677	0.500616	0.608016	-0.548887	0.658957	0.404865	0.122596	0.535324	0.818859
chr11	NOX4	88889544	rs11018638	A	T	0.9264	0.0736	650	-0.256669	0.500626	0.608164	-0.303907	1.23449	0.805543	-0.122482	0.535306	0.819019
chr11	NOX4	88889584	rs11018639	G	T	0.6482	0.3518	650	0.361848	0.282104	0.199606	-1.02171	0.773898	0.186764	0.374945	0.348337	0.281756
chr11	NOX4	88892744	rs10830281	A	C	0.0735	0.0735	650	0.256654	0.500621	0.608181	-0.548866	0.658954	0.404882	0.122457	0.5353	0.819052
chr11	NOX4	88892904	rs2917539	C	G	0.6215	0.3785	650	0.244582	0.277458	0.378042	-1.09197	0.770947	0.156659	0.458773	0.347207	0.186393
chr11	NOX4	88892952	rs11018640	C	T	0.9291	0.0709	650	-0.221965	0.502672	0.6588	-0.314164	1.2331	0.798896	-0.116762	0.534781	0.827167
chr11	NOX4	88901176	rs11018644	G	T	0.913	0.087	650	-0.495375	0.546183	0.364419	-0.933447	1.32428	0.480889	0.227479	0.58739	0.698555
chr11	NOX4	88901424	rs12276991	C	T	0.3108	0.3108	650	-0.382215	0.301962	0.205595	-0.249612	0.721042	0.729205	-0.429033	0.356173	0.228372
chr11	NOX4	88902592	rs1436459	A	G	0.9301	0.0699	650	-0.258125	0.51702	0.617599	-0.330629	1.25197	0.791713	-0.108386	0.546772	0.842866
chr11	NOX4	88903032	rs3019001	C	T	0.6161	0.3839	650	0.215927	0.267522	0.419587	-1.09345	0.762171	0.151385	0.464891	0.334277	0.164306
chr11	NOX4	88904280	rs1944493	C	T	0.3847	0.3847	650	-0.211494	0.265791	0.426198	-0.162374	0.721807	0.822014	-0.465212	0.331975	0.16111
chr11	NOX4	88904816	rs1836883	C	T	0.4593	0.4593	650	-0.127318	0.260079	0.624462	-0.158123	0.711553	0.824141	-0.381592	0.277384	0.168921
chr11	NOX4	88908160	rs1347593	C	T	0.6279	0.3721	650	0.257365	0.261063	0.324214	-1.09802	0.757513	0.147198	0.454658	0.322493	0.158591
chr11	NOX4	88908304	rs6483017	C	T	0.0686	0.0686	650	0.302853	0.53143	0.568757	-0.546721	0.658942	0.406711	0.0953988	0.558999	0.864491
chr11	NOX4	88911392	rs3019003	C	T	0.3862	0.3862	650	-0.203707	0.262051	0.436949	-0.15994	0.720339	0.824287	-0.466454	0.327223	0.154015
chr11	NOX4	88911432	rs3019004	C	T	0.386	0.386	650	-0.203844	0.261908	0.43639	-0.159778	0.720291	0.82445	-0.466807	0.327165	0.153631
chr11	NOX4	88912848	rs2917533	C	T	0.629	0.371	650	0.263679	0.261389	0.313089	-1.102	0.758027	0.14601	0.456388	0.323133	0.157836
chr11	NOX4	88913024	rs3017886	G	T	0.6142	0.3858	650	0.204269	0.261534	0.434778	-1.09406	0.757451	0.148627	0.467055	0.326938	0.153127
chr11	NOX4	88915360	rs3017883	A	C	0.3857	0.3857	650	-0.20431	0.261305	0.434283	-0.159895	0.720083	0.824274	-0.467357	0.326819	0.152713
chr11	NOX4	88915816	rs12293379	C	T	0.181	0.181	650	-0.0187059	0.362142	0.958805	-0.230789	0.694193	0.739545	-0.739065	0.420256	0.0786443
chr11	NOX4	88917400	rs2164523	C	T	0.6145	0.3855	650	0.203849	0.260903	0.434614	-1.09487	0.757203	0.148194	0.467587	0.326508	0.15212
chr11	NOX4	88919128	rs2917529	C	T	0.3855	0.3855	650	-0.203375	0.260713	0.435348	-0.159761	0.719866	0.824368	-0.467417	0.326315	0.152027
chr11	NOX4	88919760	rs1944492	A	C	0.6145	0.3855	650	0.202964	0.260516	0.43593	-1.09379	0.756922	0.148445	0.466875	0.326099	0.15223
chr11	NOX4	88921424	rs2917538	G	T	0.6145	0.3855	650	0.202343	0.260315	0.436981	-1.09365	0.756793	0.148426	0.466874	0.325905	0.151987
chr11	NOX4	88921632	rs1369953	C	G	0.6145	0.3855	650	0.200924	0.260348	0.440261	-1.09364	0.756801	0.148436	0.467081	0.325937	0.151846
chr11	NOX4	88925512	rs3017881	A	G	0.3858	0.3858	650	-0.193923	0.260411	0.456465	-0.166074	0.718342	0.817167	-0.463248	0.326794	0.156321
chr11	NOX4	88934088	rs7945375	A	G	0.3864	0.3864	650	-0.180424	0.260264	0.488162	-0.184802	0.714346	0.795866	-0.448574	0.327739	0.171095
chr11	NOX4	88936160	rs1898236	A	G	0.386	0.386	650	-0.183327	0.260979	0.482393	-0.203221	0.713025	0.775635	-0.430185	0.329704	0.191975
chr11	NOX4	88936736	rs1164659	C	T	0.6148	0.3852	650	0.194128	0.261714	0.458235	-1.05441	0.764436	0.167794	0.422102	0.331576	0.203012
chr11	NOX4	88940000	rs3019014	C	T	0.551	0.449	650	0.0876238	0.26534	0.741224	-0.884464	0.732619	0.227331	0.33297	0.283033	0.23942
chr11	NOX4	88941032	rs1813212	A	G	0.5515	0.4485	650	0.0972149	0.266174	0.714939	-0.87854	0.732381	0.230308	0.326843	0.284247	0.250204
chr11	NOX4	88944592	rs3019018	C	T	0.448	0.448	650	-0.10684	0.266868	0.6889	-0.231528	0.705801	0.742884	-0.320281	0.285334	0.261661
chr11	NOX4	88953280	rs10741306	A	T	0.6443	0.3557	650	0.377503	0.264016	0.15276	-0.886967	0.763411	0.245298	0.256765	0.333705	0.441634
chr11	NOX4	88953344	rs11018652	A	G	0.6451	0.3549	650	0.384254	0.263103	0.144161	-0.872441	0.762456	0.25252	0.245274	0.333447	0.461993
chr11	NOX4	88953904	rs12290257	C	T	0.646	0.354	650	0.390444	0.262104	0.136316	-0.85779	0.761497	0.259974	0.233788	0.333081	0.482744
chr11	NOX4	88956648	rs12366176	A	C	0.3535	0.3535	650	-0.387033	0.26202	0.139646	-0.38822	0.716018	0.587686	-0.235712	0.333088	0.47916
chr11	NOX4	88957088	rs11018653	C	T	0.353	0.353	650	-0.383416	0.261813	0.143067	-0.386163	0.715929	0.58962	-0.237661	0.333044	0.475473
chr11	NOX4	88957200	rs12270930	C	T	0.6475	0.3525	650	0.37962	0.261493	0.146574	-0.863422	0.761732	0.257005	0.23968	0.332973	0.471637
chr11	NOX4	88961712	rs7952498	C	T	0.352	0.352	650	-0.375654	0.261056	0.150157	-0.38191	0.715696	0.593604	-0.241724	0.332843	0.467691
chr11	NOX4	88969880	rs7945906	C	T	0.6483	0.3517	650	0.375372	0.26143	0.151048	-0.866568	0.76193	0.2554	0.243001	0.333063	0.465639
chr11	NOX4	88973032	rs1948188	C	T	0.5858	0.4142	650	-0.0975827	0.272871	0.720632	0.113942	0.80125	0.886918	-0.540751	0.337177	0.108767
chr11	NOX4	88978368	rs10830288	G	T	0.3512	0.3512	650	-0.374204	0.261857	0.152993	-0.377599	0.715797	0.597831	-0.245925	0.333365	0.460693
chr11	NOX4	88980208	rs11018662	C	T	0.649	0.351	650	0.37363	0.261876	0.153654	-0.870088	0.762196	0.25364	0.2466	0.333355	0.45945
chr11	NOX4	88981960	rs7120676	A	T	0.3509	0.3509	650	-0.37311	0.261855	0.154194	-0.376291	0.715754	0.599078	-0.247136	0.333322	0.458431
chr11	PRDX5	63823576	rs953778	C	T	0.8657	0.1343	650	-0.220143	0.392799	0.575175	0.0180441	0.939529	0.984677	-0.306499	0.401095	0.444774
chr11	PRDX5	63824888	rs2286614	C	T	0.8356	0.1644	650	-0.135341	0.336255	0.68732	-0.079894	0.871582	0.926964	-0.252731	0.327788	0.440696
chr11	PRDX5	63835280	rs731703	A	G	0.3166	0.3166	650	-0.26198	0.30445	0.389512	-0.222558	0.683291	0.744641	-0.441402	0.301709	0.143466
chr11	PRDX5	63838020	rs2276014	A	G	0.1707	0.1707	650	0.112123	0.332811	0.736195	-0.585306	0.668082	0.380976	0.231911	0.327172	0.478427
chr11	PRDX5	63839384	rs11600990	C	T	0.8316	0.1684	650	-0.096384	0.329203	0.769691	-0.120493	0.861895	0.888818	-0.232635	0.323848	0.472545
chr11	PRDX5	63841872	rs9787810	C	T	0.686	0.314	650	0.248675	0.303465	0.412529	-1.07947	0.790114	0.17187	0.420414	0.300693	0.162067
chr11	PRDX5	63846448	rs4930702	C	T	0.8703	0.1297	650	-0.238033	0.394894	0.546657	-0.135611	0.953737	0.886931	-0.213227	0.403128	0.596853
chr11	PRDX5	63847000	rs7947143	A	G	0.1693	0.1693	650	0.0982263	0.330232	0.766126	-0.598594	0.668018	0.370213	0.269397	0.325664	0.40811
chr11	PRDX5	63851752	rs11231749	C	T	0.3168	0.3168	650	-0.243158	0.306044	0.426893	-0.246329	0.685329	0.719272	-0.40019	0.303142	0.186788
chr11	PRDX5	63853808	rs694739	A	G	0.6123	0.3877	650	-0.0678134	0.277286	0.806796	-0.440322	0.743185	0.553529	-0.0746509	0.287162	0.794894
chr11	PRDX5	63859524	rs574087	A	G	0.5931	0.4069	650	-0.0532557	0.278486	0.848343	-0.41226	0.746421	0.580732	-0.0991682	0.290459	0.732788
chr11	PRDX5	63862504	rs499425	A	G	0.3806	0.3806	650	0.0726252	0.279769	0.79518	-0.624692	0.696565	0.369816	0.115507	0.285025	0.685293
chr11	PRDX5	63864312	rs663743	A	G	0.3421	0.3421	650	0.0987794	0.303566	0.744881	-0.592265	0.694415	0.393716	0.0874085	0.30855	0.776956
chr11	RELA	65161876	rs931127	A	G	0.5708	0.4292	650	0.714965	0.268996	0.0078629	-0.324898	0.773283	0.674373	-0.104555	0.285055	0.713777
chr11	RELA	65165512	rs3741378	C	T	0.8415	0.1585	650	-0.476636	0.395788	0.228485	-0.540886	0.929217	0.560507	0.0287215	0.400255	0.942795
chr11	RELA	65168612	rs2448490	A	G	0.3415	0.3415	650	-0.573996	0.283763	0.0430937	-0.543367	0.66351	0.412828	0.0320947	0.310448	0.91766
chr11	RELA	65175940	rs1466462	C	G	0.3933	0.3933	650	0.428737	0.278333	0.123469	-0.188542	0.743137	0.799719	-0.352087	0.319962	0.271157
chr11	RELA	65177336	rs10896027	C	G	0.6601	0.3399	650	0.586204	0.28546	0.0400201	-0.483368	0.82317	0.557067	-0.02755	0.313031	0.929868
chr11	RELA	65179168	rs7119750	C	T	0.864	0.136	650	-0.610327	0.413484	0.139928	-0.19277	0.999149	0.847011	-0.147192	0.430708	0.732544
chr11	RELA	65179428	rs11227247	A	C	0.8642	0.1358	650	-0.613678	0.412266	0.136606	-0.198049	0.999041	0.842858	-0.143334	0.429902	0.738825
chr11	RELA	65183920	rs2306365	A	G	0.1346	0.1346	650	0.613678	0.412266	0.136606	-0.484717	0.674378	0.472288	0.143334	0.429902	0.738825
chr11	RELA	65184144	rs732072	A	G	0.0725	0.0725	650	0.29298	0.589811	0.619376	-0.585623	0.663974	0.377779	0.147034	0.531722	0.782145
chr11	RELA	65186512	rs11820062	C	T	0.5018	0.4982	650	0.636962	0.277392	0.0216615	-0.225563	0.758705	0.766238	-0.177479	0.311308	0.568604
chr11	RELA	65187936	rs7101916	C	T	0.8654	0.1346	650	-0.613678	0.412263	0.136603	-0.19805	0.999041	0.842857	-0.143334	0.429901	0.738824
chr11	RELA	65193464	rs12289836	A	G	0.637	0.363	650	-0.354094	0.271869	0.192765	-0.70636	0.719727	0.326382	0.166231	0.315861	0.598694
chr11	RELA	65198636	rs7947604	C	G	0.3638	0.3638	650	0.355189	0.271908	0.191456	-0.373534	0.727245	0.607512	-0.165625	0.315678	0.599816
chr11	RELA	65202528	rs7949980	C	T	0.5008	0.4992	650	0.65977	0.276857	0.0171689	-0.252552	0.757961	0.738984	-0.153256	0.309388	0.620351
chr11	UCP2	73346312	rs625098	A	G	0.9379	0.0621	650	-0.0907669	0.618292	0.883288	-0.195914	1.27224	0.877617	-0.167758	0.593209	0.777332
chr11	UCP2	73346488	rs634771	C	T	0.3877	0.3877	650	-0.563393	0.283757	0.0470914	-0.214702	0.665828	0.747106	-0.523083	0.332373	0.115538
chr11	UCP2	73346960	rs10793068	A	C	0.391	0.391	650	-0.612133	0.280271	0.0289567	-0.280406	0.671095	0.676069	-0.423821	0.333022	0.203141
chr11	UCP2	73346984	rs10793069	A	C	0.6088	0.3912	650	0.606606	0.280813	0.0307589	-1.12532	0.834329	0.177409	0.425724	0.332832	0.200864
chr11	UCP2	73348296	rs653263	C	T	0.4675	0.4675	650	-0.47255	0.269854	0.0799232	-0.230011	0.669296	0.731101	-0.436809	0.289791	0.131728
chr11	UCP2	73349432	rs17244699	C	G	0.9008	0.0992	650	0.194479	0.405324	0.631362	-1.3413	1.1763	0.254172	0.459612	0.52775	0.383815
chr11	UCP2	73349472	rs699138	A	C	0.6327	0.3673	650	0.47193	0.276219	0.087537	-0.919096	0.804376	0.253196	0.220811	0.303299	0.466596
chr11	UCP2	73350224	rs622064	A	C	0.2079	0.2079	650	-0.282104	0.340077	0.406805	-0.462951	0.664896	0.486257	-0.276233	0.380697	0.468086
chr11	UCP2	73351088	rs605442	C	T	0.5982	0.4018	650	0.370595	0.249202	0.136981	-0.951293	0.754265	0.20723	0.282317	0.263626	0.284216
chr11	UCP2	73356592	rs4944871	C	T	0.3324	0.3324	650	-0.265574	0.271862	0.328633	-0.531647	0.662231	0.422083	-0.115724	0.29793	0.697701
chr11	UCP2	73356864	rs2306817	C	G	0.3309	0.3309	650	-0.27433	0.27122	0.311793	-0.535088	0.661691	0.418706	-0.11514	0.298134	0.699348
chr11	UCP2	73356880	rs2306818	A	G	0.6706	0.3294	650	0.282023	0.270338	0.296845	-0.765802	0.805725	0.341883	0.113469	0.297979	0.703355
chr11	UCP2	73357304	rs3816824	A	G	0.3279	0.3279	650	-0.288955	0.269237	0.283165	-0.542151	0.660676	0.411874	-0.11238	0.297492	0.705611
chr11	UCP2	73357696	rs17132517	C	T	0.6736	0.3264	650	0.294831	0.26793	0.271157	-0.766433	0.806901	0.34219	0.110386	0.296686	0.709847
chr11	UCP2	73357712	rs599277	A	G	0.4412	0.4412	650	-0.246497	0.250841	0.325764	-0.375245	0.666406	0.573375	-0.264282	0.265665	0.319837
chr11	UCP2	73358736	rs2306819	C	T	0.6765	0.3235	650	0.304365	0.264683	0.250176	-0.763951	0.806931	0.343773	0.105739	0.2941	0.719194
chr11	UCP2	73358992	rs2306820	C	T	0.322	0.322	650	-0.307888	0.262747	0.241276	-0.555809	0.658814	0.398865	-0.102901	0.292366	0.724869
chr11	UCP2	73360160	rs673494	A	G	0.3646	0.3646	650	-0.212026	0.26877	0.430185	-0.326126	0.661005	0.621745	-0.360635	0.294601	0.220897
chr11	UCP2	73361864	rs655717	A	G	0.5529	0.4471	650	0.144142	0.250124	0.564424	-0.940363	0.746841	0.207986	0.306247	0.262321	0.243028
chr11	UCP2	73361944	rs11602906	A	G	0.0706	0.0706	650	0.317579	0.524432	0.544802	-0.653781	0.660845	0.322511	0.583342	0.49802	0.241469
chr11	UCP2	73362360	rs643064	C	T	0.8855	0.1145	650	-0.2068	0.403633	0.608409	-1.77917	1.00004	0.0752237	0.684897	0.420937	0.103721
chr11	UCP2	73365816	rs2632725	A	T	0.9356	0.0644	650	-0.201426	0.564969	0.721447	-0.19038	1.16589	0.870288	-0.167523	0.535001	0.754184
chr11	UCP2	73366144	rs2735572	C	T	0.9342	0.0658	650	-0.18358	0.56195	0.743907	-0.211943	1.1585	0.85484	-0.157077	0.53201	0.767802
chr11	UCP2	73369424	rs17132534	C	T	0.0653	0.0653	650	0.190688	0.559141	0.733075	-0.52574	0.669685	0.432421	0.163503	0.530876	0.758092
chr11	UCP2	73372400	rs659366	C	T	0.6434	0.3566	650	0.130362	0.26463	0.622281	-1.29788	0.811779	0.109864	0.542108	0.280772	0.0535105
chr11	UCP2	73375712	rs591758	C	G	0.3678	0.3678	650	-0.221223	0.269284	0.411348	-0.192847	0.644002	0.764595	-0.573427	0.283632	0.0432046
chr11	UCP2	73379720	rs653529	C	T	0.3752	0.3752	650	-0.237215	0.274606	0.387677	-0.163163	0.642917	0.799661	-0.610133	0.290214	0.0355224
chr11	UCP2	73383936	rs11235965	C	T	0.784	0.216	650	-0.46287	0.312066	0.13801	-1.05404	0.864407	0.2227	0.296409	0.343055	0.387573
chr11	UCP2	73384160	rs668514	C	T	0.7511	0.2489	650	0.456558	0.288648	0.113715	-1.3197	0.936125	0.158613	0.438895	0.362189	0.225595
chr11	UCP2	73385408	rs635441	A	G	0.4888	0.4888	650	0.0321999	0.254494	0.899316	-0.999041	0.758714	0.18792	0.420525	0.285362	0.140574
chr11	UCP2	73387384	rs7926165	A	G	0.4863	0.4863	650	0.0553401	0.252867	0.826766	-0.982546	0.760692	0.196479	0.406399	0.286754	0.156413
chr11	UCP2	73388536	rs7930460	A	G	0.7841	0.2159	650	-0.447009	0.308763	0.147689	-1.12037	0.879091	0.2025	0.342048	0.347438	0.324876
chr11	UCP2	73389128	rs15763	A	G	0.2553	0.2553	650	-0.512131	0.288547	0.0759207	-0.449316	0.646599	0.487123	-0.435904	0.36196	0.228478
chr11	UCP2	73389664	rs647126	A	G	0.4862	0.4862	650	0.0402961	0.253519	0.873711	-0.966728	0.763035	0.205173	0.395174	0.287077	0.168653
chr11	UCP2	73390504	rs1685356	C	T	0.5315	0.4685	650	0.0262077	0.259182	0.919458	-0.121934	0.680118	0.857715	-0.424628	0.288461	0.141008
chr11	UCP2	73390776	rs2632723	C	T	0.2161	0.2161	650	-0.427081	0.320687	0.182936	-0.485031	0.644054	0.451396	-0.361333	0.427474	0.397957
chr11	UCP2	73390872	rs1685355	A	G	0.4756	0.4756	650	0.0250657	0.259588	0.923076	-0.950809	0.765438	0.214171	0.390692	0.294106	0.184044
chr11	UCP2	73391088	rs1726745	C	T	0.5138	0.4862	650	-0.0253046	0.254152	0.92069	-0.18496	0.674604	0.78395	-0.382162	0.288786	0.185722
chr11	UCP2	73391208	rs11235971	C	T	0.2145	0.2145	650	0.459689	0.307711	0.135202	-0.442085	0.664374	0.505784	-0.338391	0.345649	0.32758
chr11	UCP2	73391240	rs1685354	A	G	0.7434	0.2566	650	0.49703	0.288199	0.0845983	-1.36658	0.928316	0.140993	0.46731	0.360458	0.194827
chr12	MGST1	16372216	rs12831514	A	C	0.5122	0.4878	650	0.323787	0.261805	0.21618	-0.659316	0.718109	0.358552	0.13941	0.27859	0.616784
chr12	MGST1	16372700	rs7975521	A	T	0.5177	0.4823	650	0.323108	0.26169	0.216943	-0.661744	0.719067	0.357426	0.143527	0.278381	0.606151
chr12	MGST1	16373427	rs888144	A	G	0.5175	0.4825	650	0.318701	0.261975	0.223782	-0.665701	0.719782	0.355036	0.147419	0.278788	0.596955
chr12	MGST1	16377555	rs3892834	A	G	0.785	0.215	650	0.287252	0.342599	0.401778	-0.666668	0.908876	0.463248	0.096682	0.368722	0.793161
chr12	MGST1	16378752	rs4763444	A	G	0.2805	0.2805	650	-0.377147	0.317103	0.234301	-0.346916	0.673014	0.606228	-0.299082	0.339615	0.378508
chr12	MGST1	16383782	rs6488840	A	C	0.7891	0.2109	650	0.257068	0.335096	0.442994	-0.597557	0.919313	0.51569	0.0466164	0.378594	0.902004
chr12	MGST1	16384311	rs11056890	A	C	0.7836	0.2164	650	0.243289	0.339366	0.47344	-0.654662	0.903737	0.468824	0.0887909	0.364293	0.807436
chr12	MGST1	16385171	rs11056892	C	T	0.8735	0.1265	650	0.0555372	0.461418	0.904196	-0.731882	1.01281	0.469909	0.111702	0.465518	0.810367
chr12	MGST1	16390096	rs7314840	A	G	0.065	0.065	650	-0.56964	0.538739	0.290348	-0.421816	0.668556	0.528082	-0.980386	0.569311	0.0850591
chr12	MGST1	16391118	rs7970208	A	G	0.5207	0.4793	650	0.293517	0.266372	0.270502	-0.732842	0.728345	0.314332	0.221674	0.284749	0.43628
chr12	MGST1	16391338	rs4149187	C	G	0.0898	0.0898	650	-0.45759	0.48787	0.348278	-0.511773	0.66516	0.441657	-0.193051	0.594859	0.745535
chr12	MGST1	16391532	rs2239675	A	G	0.828	0.172	650	0.269492	0.380156	0.478388	-0.418724	0.982788	0.670066	-0.0481176	0.44357	0.913617
chr12	MGST1	16391715	rs2239676	C	G	0.9112	0.0888	650	0.508407	0.48523	0.294747	-0.843482	1.23887	0.49597	0.172637	0.581606	0.766598
chr12	MGST1	16392818	rs2975138	A	G	0.236	0.236	650	-0.0618942	0.330633	0.851504	-0.404895	0.677208	0.549914	-0.203833	0.350625	0.56101
chr12	MGST1	16393084	rs2975139	C	G	0.2383	0.2383	650	-0.0619478	0.330633	0.851377	-0.404913	0.677207	0.549896	-0.20379	0.350622	0.56109
chr12	MGST1	16393527	rs4149190	A	T	0.0666	0.0666	650	-0.566211	0.522896	0.278881	-0.441766	0.667194	0.507891	-0.904429	0.57324	0.114623
chr12	MGST1	16393811	rs7294985	A	G	0.2389	0.2389	650	-0.0359569	0.339783	0.915723	-0.408883	0.677942	0.546426	-0.205287	0.358946	0.567378
chr12	MGST1	16395013	rs2975143	T	G	0.2427	0.2427	650	-0.028417	0.323157	0.929928	-0.427277	0.677058	0.527989	-0.16701	0.344361	0.627686
chr12	MGST1	16396505	rs1913262	A	T	0.2551	0.2551	650	0.0568266	0.344621	0.869026	-0.438866	0.684471	0.521409	-0.158828	0.363961	0.662555
chr12	MGST1	16396563	rs1913263	G	A	0.2542	0.2542	650	-0.0752909	0.315559	0.811419	-0.406617	0.679203	0.549394	-0.184925	0.336305	0.582407
chr12	MGST1	16396782	rs1913264	G	T	0.2582	0.2582	650	-0.0752286	0.313576	0.810404	-0.422483	0.677083	0.532644	-0.163304	0.335232	0.626161
chr12	MGST1	16396866	rs2975149	C	T	0.2555	0.2555	650	-0.130598	0.317361	0.680697	-0.422192	0.676718	0.532705	-0.153146	0.334952	0.647513
chr12	MGST1	16399223	rs7966563	A	C	0.0703	0.0703	650	-0.553787	0.528156	0.294395	-0.439629	0.669184	0.511205	-0.867927	0.580003	0.134545
chr12	MGST1	16400333	rs9332908	A	T	0.9297	0.0703	650	0.545765	0.529445	0.302623	-2.17622	1.25973	0.0840737	0.86877	0.581093	0.134898
chr12	MGST1	16400958	rs4149192	C	G	0.069	0.069	650	-0.603454	0.525239	0.250592	-0.448348	0.667821	0.501991	-0.964233	0.572255	0.0919941
chr12	MGST1	16401346	rs2075237	G	T	0.2135	0.2135	650	-0.140652	0.3542	0.691295	-0.495985	0.681486	0.466737	-0.0863564	0.380001	0.820227
chr12	MGST1	16401662	rs2075239	G	T	0.7377	0.2623	650	-0.179422	0.372304	0.62986	-0.889011	0.901492	0.324057	0.241052	0.402195	0.548946
chr12	MGST1	16403395	rs4149195	G	A	0.1101	0.1101	650	0.0955863	0.462507	0.836268	-0.518304	0.671255	0.440031	-0.0337698	0.521671	0.948386
chr12	MGST1	16404428	rs4149197	C	G	0.6779	0.3221	650	-0.241389	0.313577	0.441423	-0.989997	0.777475	0.202895	0.371115	0.308065	0.228332
chr12	MGST1	16404457	rs4149198	C	T	0.6779	0.3221	650	-0.241419	0.313583	0.441375	-0.990072	0.777486	0.202867	0.371168	0.308069	0.228272
chr12	MGST1	16404631	rs2287150	A	C	0.903	0.097	650	0.524105	0.4723	0.267134	-1.4258	1.12954	0.206847	0.481015	0.526566	0.360982
chr12	MGST1	16405457	rs2287152	A	T	0.6584	0.3416	650	0.15769	0.328751	0.631466	-0.587341	0.860686	0.494979	0.0521161	0.379014	0.890632
chr12	MGST1	16405785	rs3844373	C	G	0.2202	0.2202	650	0.357016	0.357493	0.317957	-0.452648	0.699597	0.517624	-0.126145	0.343004	0.713047
chr12	MGST1	16405876	rs4149202	G	T	0.9218	0.0782	650	0.348192	0.489364	0.476762	-1.4403	1.19621	0.228567	0.490887	0.546548	0.369101
chr12	MGST1	16406188	rs4149203	A	G	0.3188	0.3188	650	-0.171363	0.305717	0.575119	-0.490729	0.677933	0.469151	-0.0496877	0.351731	0.88766
chr12	MGST1	16406198	rs3815565	C	T	0.9221	0.0779	650	0.418834	0.488745	0.391468	-1.48176	1.19785	0.216081	0.512329	0.547615	0.349498
chr12	MGST1	16406278	rs1828682	C	T	0.4649	0.4649	650	-0.100893	0.283275	0.721716	-0.624911	0.713595	0.381181	0.108856	0.280486	0.697943
chr12	MGST1	16406329	rs4149204	C	T	0.3148	0.3148	650	-0.176169	0.310631	0.570624	-0.521307	0.674675	0.439713	-0.00322153	0.366079	0.992979
chr12	MGST1	16406419	rs3815566	C	T	0.9218	0.0782	650	0.347137	0.489366	0.478101	-1.4391	1.19611	0.228916	0.490248	0.546465	0.369652
chr12	MGST1	16406497	rs9332939	A	T	0.4654	0.4654	650	-0.124939	0.283548	0.659483	-0.616979	0.713121	0.386939	0.0993493	0.280359	0.723066
chr12	MGST1	16406717	rs4149205	C	T	0.858	0.142	650	-0.737857	0.422549	0.0807754	-0.451716	0.89662	0.614402	-0.0704085	0.406097	0.862354
chr12	MGST1	16407212	rs7312090	A	G	0.3136	0.3136	650	-0.174465	0.31201	0.576049	-0.515243	0.673963	0.44457	-0.0150905	0.365942	0.967107
chr12	MGST1	16407527	rs3852575	A	G	0.3136	0.3136	650	-0.174465	0.31201	0.576049	-0.515243	0.673963	0.44457	-0.0150905	0.365942	0.967107
chr12	MGST1	16407546	rs3852576	A	G	0.464	0.464	650	-0.125758	0.283102	0.656887	-0.618554	0.709744	0.383472	0.10196	0.277286	0.713092
chr12	MGST1	16407977	rs3759207	C	T	0.3157	0.3157	650	-0.301973	0.313462	0.335373	-0.505744	0.673187	0.452491	-0.0301071	0.368715	0.934922
chr12	MGST1	16408261	rs11875	A	G	0.0778	0.0778	650	-0.327208	0.492578	0.506513	-0.452451	0.67271	0.501214	-0.517584	0.55156	0.34804
chr12	MGST1	16408758	rs4149207	T	C	0.3153	0.3153	650	-0.301965	0.313461	0.335384	-0.505745	0.673187	0.45249	-0.0301024	0.368715	0.934932
chr12	MGST1	16408848	rs4149208	C	T	0.6842	0.3158	650	0.302079	0.313469	0.335214	-0.56566	0.890362	0.525223	0.0299035	0.368737	0.935365
chr12	MGST1	16409193	rs7135371	G	T	0.4641	0.4641	650	-0.0235609	0.28523	0.934167	-0.609472	0.710929	0.391285	0.0939254	0.277117	0.734657
chr12	MGST1	16409226	rs9332949	C	T	0.1237	0.1237	650	0.650587	0.417875	0.119496	-0.548393	0.674395	0.416124	0.0156141	0.420152	0.970355
chr12	MGST1	16409250	rs9332950	C	G	0.1237	0.1237	650	0.651058	0.418718	0.119974	-0.548094	0.674393	0.416377	0.0149091	0.420389	0.971709
chr12	MGST1	16409523	rs9332952	A	G	0.4638	0.4638	650	-0.0206184	0.285354	0.942399	-0.605855	0.711072	0.394197	0.0897362	0.277211	0.746157
chr12	MGST1	16409929	rs1024834	T	C	0.4637	0.4637	650	-0.0195503	0.285347	0.945376	-0.604767	0.711097	0.395064	0.0884906	0.277188	0.749542
chr12	MGST1	16410287	rs2160512	A	G	0.4637	0.4637	650	-0.0195702	0.285352	0.945322	-0.604818	0.711114	0.395035	0.0885423	0.277208	0.749418
chr12	MGST1	16410501	rs1024838	A	C	0.0779	0.0779	650	-0.310941	0.492791	0.528054	-0.447103	0.673434	0.506744	-0.540266	0.552057	0.327757
chr12	MGST1	16410652	rs1024839	A	G	0.6058	0.3942	650	0.401487	0.283668	0.156969	-0.774568	0.818948	0.344246	0.179457	0.32877	0.585172
chr12	MGST1	16411759	rs7133802	A	G	0.5874	0.4126	650	0.30688	0.2854	0.282257	-0.675657	0.778883	0.385685	0.123534	0.315158	0.695078
chr12	MGST1	16411893	rs7303782	C	T	0.4623	0.4623	650	-0.0159788	0.286744	0.955561	-0.64377	0.71442	0.36753	0.132136	0.281245	0.638478
chr12	MGST1	16413194	rs713593	A	G	0.3153	0.3153	650	-0.323607	0.314236	0.303094	-0.508602	0.673219	0.449962	-0.0237131	0.369607	0.948845
chr12	MGST1	16413903	rs10744119	C	T	0.6845	0.3155	650	0.288666	0.317464	0.363198	-0.535118	0.893358	0.549175	0.00663526	0.374803	0.985876
chr12	MGST1	16414847	rs4764267	G	T	0.5382	0.4618	650	0.0283048	0.288672	0.921891	-0.331883	0.72348	0.646427	-0.176536	0.287363	0.538995
chr12	MGST1	16415189	rs12313805	A	G	0.8538	0.1462	650	0.350492	0.377833	0.353596	-0.0758187	1.02541	0.941058	-0.247802	0.42312	0.558109
chr12	MGST1	16415437	rs7313177	A	G	0.6854	0.3146	650	0.258265	0.321335	0.421556	-0.514718	0.890621	0.563311	-0.00976706	0.377119	0.979338
chr12	MGST1	16418270	rs10732572	A	T	0.5439	0.4561	650	0.0735805	0.288092	0.798409	-0.282397	0.727429	0.697859	-0.22075	0.295265	0.454682
chr12	MGST1	16419416	rs2193142	A	C	0.456	0.456	650	-0.0800806	0.287594	0.780667	-0.730189	0.720213	0.310654	0.227896	0.296376	0.441928
chr12	MGST1	16419770	rs7303684	C	T	0.5441	0.4559	650	0.0863536	0.286851	0.763384	-0.26662	0.728967	0.714552	-0.234796	0.297267	0.429615
chr12	MGST1	16420536	rs6488842	C	T	0.6902	0.3098	650	0.234203	0.326587	0.473298	-0.456171	0.87874	0.603678	-0.0577895	0.370645	0.876099
chr12	MGST1	16428106	rs2160513	G	T	0.5446	0.4554	650	0.0934051	0.284993	0.743104	-0.248647	0.729108	0.733082	-0.251463	0.298732	0.399918
chr12	NDUFA12	93869656	rs10859799	C	T	0.7323	0.2677	650	0.144335	0.284642	0.612102	-0.234048	0.768231	0.760626	-0.20807	0.302758	0.491926
chr12	NDUFA12	93871584	rs249191	A	G	0.9434	0.0566	650	0.0945307	0.565236	0.86718	-0.7867	1.42835	0.581787	0.141928	0.642526	0.825178
chr12	NDUFA12	93872848	rs4923679	C	T	0.6805	0.3195	650	-0.0434817	0.272193	0.873081	-0.407716	0.733853	0.578496	-0.0893483	0.278431	0.748287
chr12	NDUFA12	93873184	rs4923680	C	T	0.3286	0.3286	650	0.171858	0.276425	0.534128	-0.555309	0.696752	0.425453	0.0304782	0.283419	0.914362
chr12	NDUFA12	93873832	rs2555047	C	T	0.4707	0.4707	650	-0.369834	0.287192	0.19783	-0.611657	0.718108	0.394346	0.0634937	0.325572	0.845376
chr12	NDUFA12	93874640	rs1654933	A	G	0.1419	0.1419	650	0.44756	0.371185	0.22791	-0.697814	0.657192	0.288322	0.704696	0.406736	0.0831731
chr12	NDUFA12	93874984	rs6538578	A	G	0.7364	0.2636	650	-0.238487	0.288658	0.408695	-0.776932	0.87824	0.376347	0.158559	0.340969	0.641914
chr12	NDUFA12	93875472	rs2011285	C	T	0.2597	0.2597	650	0.248571	0.286001	0.384778	-0.467587	0.657892	0.477249	-0.148302	0.339256	0.66201
chr12	NDUFA12	93877664	rs933900	A	C	0.2601	0.2601	650	0.252236	0.285591	0.377124	-0.466856	0.657801	0.477876	-0.151074	0.33913	0.655976
chr12	NDUFA12	93878736	rs933904	C	T	0.7404	0.2596	650	-0.259613	0.286346	0.364597	-0.777137	0.878799	0.376525	0.156232	0.340335	0.646194
chr12	NDUFA12	93878880	rs1368559	C	T	0.741	0.259	650	-0.267457	0.287121	0.351588	-0.784834	0.880125	0.372538	0.161086	0.341594	0.637233
chr12	NDUFA12	93879672	rs7306455	A	G	0.1043	0.1043	650	0.297226	0.493946	0.547349	-0.546661	0.673813	0.417196	0.0696544	0.564109	0.90173
chr12	NDUFA12	93880000	rs7309595	C	T	0.2835	0.2835	650	0.247995	0.29925	0.407262	-0.453433	0.660027	0.492088	-0.163717	0.345243	0.635351
chr12	NDUFA12	93881040	rs10777660	A	C	0.2573	0.2573	650	0.2901	0.289185	0.315782	-0.456455	0.657226	0.487357	-0.17595	0.344864	0.609911
chr12	NDUFA12	93881720	rs4923671	A	G	0.2567	0.2567	650	0.297665	0.289798	0.304351	-0.4544	0.65709	0.48923	-0.180871	0.345837	0.600978
chr12	NDUFA12	93881848	rs4923672	A	G	0.7362	0.2638	650	-0.413133	0.28553	0.147925	-0.892698	0.879358	0.310024	0.22328	0.341835	0.513639
chr12	NDUFA12	93882392	rs17321133	A	G	0.837	0.163	650	0.379461	0.347284	0.274546	-0.36161	0.897062	0.686871	-0.112216	0.38372	0.769948
chr12	NDUFA12	93883024	rs6538579	A	G	0.2548	0.2548	650	0.317879	0.291649	0.275741	-0.449122	0.656732	0.494055	-0.193672	0.348826	0.578751
chr12	NDUFA12	93883152	rs11107822	A	G	0.0538	0.0538	650	-0.00343935	0.597946	0.995411	-0.484104	0.653821	0.459044	-0.300872	0.71463	0.673742
chr12	NDUFA12	93883232	rs6538580	C	T	0.2533	0.2533	650	0.328555	0.292957	0.26207	-0.447216	0.656571	0.495784	-0.198696	0.350933	0.571262
chr12	NDUFA12	93883288	rs6538581	A	C	0.2362	0.2362	650	0.434881	0.310371	0.161165	-0.458922	0.664951	0.490095	-0.155125	0.38136	0.684178
chr12	NDUFA12	93883368	rs6538582	A	C	0.1402	0.1402	650	0.465556	0.370393	0.208781	-0.690873	0.656639	0.292738	0.680555	0.40721	0.0946695
chr12	NDUFA12	93884840	rs12814712	A	G	0.1401	0.1401	650	0.179091	0.426035	0.674218	-0.343804	0.678722	0.612474	-0.444427	0.45163	0.32509
chr12	NDUFA12	93885112	rs7308472	C	T	0.7226	0.2774	650	-0.0846871	0.308183	0.783474	-0.524682	0.784318	0.503517	-0.00112748	0.326826	0.997247
chr12	NDUFA12	93885592	rs10859805	A	T	0.7218	0.2782	650	-0.0875777	0.3061	0.774795	-0.512901	0.783416	0.512662	-0.008868	0.324617	0.978206
chr12	NDUFA12	93885744	rs10859806	C	T	0.7569	0.2431	650	-0.0797202	0.299429	0.790054	0.327201	0.820421	0.690026	-0.525004	0.336328	0.118527
chr12	NDUFA12	93885824	rs10777661	A	C	0.2799	0.2799	650	0.0934695	0.30154	0.756581	-0.537662	0.692373	0.437424	0.0233538	0.320172	0.941853
chr12	NDUFA12	93885840	rs7974156	C	G	0.2163	0.2163	650	0.453039	0.332412	0.172919	-0.732993	0.65122	0.260348	0.372715	0.334874	0.265709
chr12	NDUFA12	93886696	rs10859807	C	T	0.2453	0.2453	650	0.0777845	0.291978	0.789927	-0.7242	0.678441	0.28577	0.523823	0.32926	0.11163
chr12	NDUFA12	93887016	rs10777662	A	T	0.3619	0.3619	650	-0.522001	0.291548	0.0733822	-0.566007	0.698883	0.418013	-0.0454646	0.30301	0.88073
chr12	NDUFA12	93887152	rs11107824	C	G	0.2824	0.2824	650	0.108899	0.296235	0.713164	-0.537608	0.690675	0.436345	0.0226223	0.315644	0.942864
chr12	NDUFA12	93887176	rs11107825	C	T	0.2827	0.2827	650	0.114333	0.296145	0.699444	-0.534362	0.690497	0.439002	0.0157556	0.31547	0.960168
chr12	NDUFA12	93887584	rs11107826	C	T	0.0691	0.0691	650	1.23519	0.513887	0.0162336	-0.733622	0.639904	0.251607	1.34067	0.597083	0.0247445
chr12	NDUFA12	93887824	rs10859808	C	T	0.2351	0.2351	650	0.486111	0.311049	0.118097	-0.339508	0.658054	0.605905	-0.468425	0.406473	0.249151
chr12	NDUFA12	93887912	rs11107827	C	G	0.1424	0.1424	650	0.374967	0.361345	0.299411	-0.649563	0.652149	0.319233	0.472934	0.415695	0.255248
chr12	NDUFA12	93888056	rs10859809	A	G	0.5028	0.4972	650	-0.338296	0.271879	0.213393	-0.779765	0.703083	0.267402	0.206232	0.280733	0.462572
chr12	NDUFA12	93888944	rs4923673	G	T	0.5028	0.4972	650	-0.338562	0.271946	0.213146	-0.779791	0.703087	0.267389	0.206177	0.280788	0.462779
chr12	NDUFA12	93889968	rs11107828	C	T	0.7528	0.2472	650	-0.11184	0.292079	0.701786	0.249706	0.817263	0.759955	-0.47729	0.329003	0.146859
chr12	NDUFA12	93890688	rs11107829	A	C	0.9101	0.0899	650	-0.0475603	0.507838	0.925385	-0.420343	1.21267	0.728872	-0.061779	0.584449	0.915817
chr12	NDUFA12	93890736	rs11107830	C	T	0.09	0.09	650	0.048337	0.507766	0.92416	-0.543967	0.676193	0.421134	0.0619953	0.584413	0.915518
chr12	NDUFA12	93891776	rs10859810	A	C	0.3598	0.3598	650	-0.556087	0.286969	0.0526483	-0.605065	0.699336	0.38693	-0.00438749	0.298696	0.988281
chr12	NDUFA12	93891856	rs7304912	C	T	0.6403	0.3597	650	0.556861	0.287116	0.0524407	-0.613316	0.718026	0.393011	0.00386684	0.298906	0.989678
chr12	NDUFA12	93892296	rs4923678	A	G	0.91	0.09	650	-0.0483878	0.507765	0.92408	-0.420115	1.21264	0.729008	-0.0619145	0.584411	0.915627
chr12	NDUFA12	93893544	rs11836742	A	T	0.0679	0.0679	650	0.175294	0.586652	0.76509	-0.563008	0.664891	0.397125	0.139392	0.482189	0.77252
chr12	NDUFA12	93894288	rs7960234	A	G	0.4976	0.4976	650	0.341703	0.27324	0.211095	-0.366002	0.725048	0.613701	-0.208128	0.282012	0.460508
chr12	NDUFA12	93894608	rs12821816	A	G	0.4976	0.4976	650	0.342409	0.273376	0.21038	-0.365546	0.725128	0.614182	-0.2087	0.28216	0.459512
chr12	NDUFA12	93894648	rs12581271	A	G	0.2472	0.2472	650	0.11313	0.294149	0.700533	-0.703836	0.678379	0.299491	0.474971	0.331185	0.151528
chr12	NDUFA12	93895528	rs7298902	C	G	0.0901	0.0901	650	0.0475116	0.508159	0.925508	-0.543428	0.676229	0.421619	0.060107	0.584818	0.918138
chr12	NDUFA12	93895544	rs4923653	C	T	0.5023	0.4977	650	-0.343782	0.273626	0.208973	-0.783865	0.703495	0.265174	0.209326	0.28237	0.4585
chr12	NDUFA12	93897224	rs10859811	C	T	0.8569	0.1431	650	-0.376751	0.362883	0.299169	0.296052	1.04784	0.777533	-0.473038	0.41779	0.257534
chr12	NDUFA12	93898392	rs7297214	C	T	0.8557	0.1443	650	-0.369528	0.363851	0.309819	0.314148	1.04896	0.76457	-0.484158	0.419271	0.248188
chr12	NDUFA12	93898648	rs11107835	C	T	0.0901	0.0901	650	0.0464476	0.508373	0.927202	-0.543447	0.676301	0.421652	0.0601426	0.585189	0.918142
chr12	NDUFA12	93898672	rs10859812	C	T	0.6409	0.3591	650	0.562533	0.287706	0.0505553	-0.611614	0.718375	0.394556	0.00121696	0.29955	0.996758
chr12	NDUFA12	93899568	rs1433323	A	G	0.8569	0.1431	650	-0.376752	0.362795	0.299051	0.295174	1.04777	0.77816	-0.472513	0.417716	0.257979
chr12	NDUFA12	93899600	rs11833532	A	G	0.9316	0.0684	650	-0.199419	0.585769	0.733526	-0.317332	1.1491	0.782428	-0.123745	0.482337	0.797524
chr12	NDUFA12	93899824	rs1433321	A	C	0.1431	0.1431	650	0.376856	0.362661	0.298739	-0.649835	0.652173	0.319048	0.472523	0.417465	0.257682
chr12	NDUFA12	93899888	rs1433320	C	T	0.857	0.143	650	-0.377208	0.362556	0.298148	0.29455	1.04736	0.778532	-0.472124	0.417344	0.257946
chr12	NDUFA12	93899952	rs7134496	A	G	0.857	0.143	650	-0.376863	0.36245	0.298449	0.294736	1.04718	0.77836	-0.472223	0.417213	0.257697
chr12	NDUFA12	93900040	rs7305503	C	T	0.857	0.143	650	-0.376899	0.362297	0.298199	0.295185	1.04696	0.777987	-0.472471	0.41704	0.25725
chr12	NDUFA12	93900544	rs933898	A	G	0.143	0.143	650	0.377279	0.36215	0.297516	-0.649539	0.652135	0.319241	0.471856	0.416808	0.257604
chr12	NDUFA12	93900640	rs4923659	C	T	0.9124	0.0876	650	-0.469881	0.506831	0.353877	-3.30899	1.23343	0.0073017	1.54262	0.587767	0.0086766
chr12	NDUFA12	93901288	rs2367000	G	T	0.8571	0.1429	650	-0.376501	0.361769	0.298005	0.293942	1.04606	0.778712	-0.471658	0.416326	0.257254
chr12	NDUFA12	93901336	rs2860598	C	T	0.8572	0.1428	650	-0.375949	0.361582	0.298464	0.293937	1.04573	0.778647	-0.471634	0.416077	0.256993
chr12	NDUFA12	93901424	rs10859813	C	T	0.6405	0.3595	650	0.566383	0.286039	0.0476934	-0.610091	0.716813	0.394704	-0.00134007	0.29805	0.996413
chr12	NDUFA12	93901624	rs7310432	C	T	0.4032	0.4032	650	0.316867	0.271606	0.243355	-0.383689	0.704878	0.586211	-0.266149	0.308555	0.388376
chr12	NDUFA12	93902072	rs10859814	C	T	0.4541	0.4541	650	-0.492788	0.270684	0.0686785	-0.62364	0.739113	0.398799	0.0246806	0.300174	0.934471
chr12	NDUFA12	93902584	rs12368364	A	C	0.1427	0.1427	650	0.37608	0.360989	0.297502	-0.649061	0.652108	0.319577	0.471033	0.415312	0.256724
chr12	NDUFA12	93902608	rs12371669	C	T	0.1427	0.1427	650	0.37608	0.360989	0.297502	-0.649061	0.652108	0.319577	0.471033	0.415312	0.256724
chr12	NDUFA12	93905776	rs10777666	C	T	0.6403	0.3597	650	0.566869	0.285774	0.0472974	-0.610739	0.716582	0.394051	-0.00102506	0.297828	0.997254
chr12	NDUFA12	93905832	rs7133992	A	G	0.2326	0.2326	650	0.255887	0.316735	0.419154	-0.72002	0.657945	0.273803	0.357869	0.380189	0.346556
chr12	NDUFA12	93906528	rs12298900	C	T	0.6403	0.3597	650	0.566921	0.285818	0.0473112	-0.610862	0.716598	0.393966	-0.00093064	0.297876	0.997507
chr12	NDUFA12	93906568	rs11107844	A	G	0.09	0.09	650	0.0482636	0.50777	0.924275	-0.543981	0.676194	0.421122	0.0620424	0.584415	0.915454
chr12	NDUFA12	93906616	rs10777667	C	T	0.8573	0.1427	650	-0.376181	0.36102	0.297414	0.293039	1.0449	0.779133	-0.471051	0.415363	0.256764
chr12	NDUFA12	93906720	rs10859817	C	G	0.6039	0.3961	650	-0.3354	0.277228	0.226342	-0.945603	0.760825	0.213918	0.285155	0.317728	0.369462
chr12	NDUFA12	93906768	rs12368716	C	T	0.09	0.09	650	0.048337	0.507766	0.92416	-0.543967	0.676193	0.421134	0.0619953	0.584413	0.915518
chr12	NDUFA12	93907024	rs12369057	C	T	0.09	0.09	650	0.048337	0.507766	0.92416	-0.543967	0.676193	0.421134	0.0619953	0.584413	0.915518
chr12	NDUFA12	93907848	rs1365352	C	T	0.8573	0.1427	650	-0.37608	0.360989	0.297502	0.293006	1.04481	0.779141	-0.471033	0.415312	0.256724
chr12	NDUFA12	93908168	rs7300945	A	G	0.7633	0.2367	650	0.628551	0.327819	0.0551907	-0.762161	0.780662	0.328915	0.126641	0.327985	0.69941
chr12	NDUFA12	93908336	rs11107845	A	G	0.09	0.09	650	0.048337	0.507766	0.92416	-0.543967	0.676193	0.421134	0.0619953	0.584413	0.915518
chr12	NDUFA12	93908816	rs10859818	A	G	0.1435	0.1435	650	0.37601	0.361502	0.298278	-0.648328	0.652025	0.320062	0.467249	0.415719	0.261032
chr12	NDUFA12	93910104	rs4923674	A	G	0.5459	0.4541	650	0.492788	0.270684	0.0686785	-0.574279	0.698243	0.410814	-0.0246806	0.300174	0.934471
chr12	NDUFA12	93910848	rs11107846	A	G	0.3644	0.3644	650	-0.548997	0.282606	0.0520617	-0.617176	0.701111	0.378706	0.0228682	0.296171	0.938454
chr12	NDUFA12	93910920	rs11107847	A	G	0.3601	0.3601	650	-0.57884	0.284334	0.041773	-0.606507	0.699335	0.385798	-0.00449848	0.297266	0.987926
chr12	NDUFA12	93911888	rs10859819	C	T	0.5625	0.4375	650	0.549984	0.268255	0.0403422	-0.594035	0.704994	0.399446	-0.0123868	0.296142	0.966636
chr12	NDUFA12	93912312	rs17023557	C	T	0.9333	0.0667	650	-0.241977	0.579789	0.67642	-0.09077	1.1421	0.936654	-0.244173	0.477393	0.609021
chr12	NDUFA12	93912976	rs11107851	C	T	0.2205	0.2205	650	-0.745866	0.331587	0.0244882	-0.512044	0.675118	0.448182	-0.155577	0.326053	0.633255
chr12	NDUFA12	93914944	rs7973115	G	T	0.7403	0.2597	650	-0.175285	0.290186	0.545815	0.202262	0.800974	0.800639	-0.468336	0.326425	0.15136
chr12	NDUFA12	93915144	rs10745714	C	T	0.5878	0.4122	650	0.715908	0.275331	0.0093177	-0.668102	0.720884	0.35404	0.0141776	0.303744	0.962771
chr12	NDUFA12	93915520	rs4923649	C	T	0.9145	0.0855	650	0.0523242	0.526901	0.920896	-0.357452	1.2267	0.770751	-0.0989229	0.596016	0.868178
chr12	NDUFA12	93915728	rs2367080	C	T	0.1468	0.1468	650	0.365483	0.359904	0.309867	-0.645728	0.651808	0.321846	0.452074	0.416406	0.277631
chr12	NDUFA12	93915816	rs7309242	C	T	0.775	0.225	650	0.846881	0.349872	0.0154973	-1.16953	0.810645	0.149099	0.379786	0.333779	0.255189
chr12	NDUFA12	93918064	rs11612831	A	G	0.089	0.089	650	0.472153	0.50155	0.346506	-0.222317	0.659663	0.736105	-1.53553	0.583314	0.0084776
chr12	NDUFA12	93918384	rs11829773	A	C	0.9319	0.0681	650	-0.234347	0.589539	0.690992	-0.342105	1.15709	0.767489	-0.113467	0.486059	0.815418
chr12	NDUFA12	93918776	rs7957645	C	T	0.5865	0.4135	650	-0.368402	0.268743	0.170427	-0.868395	0.741124	0.241307	0.241058	0.302703	0.425828
chr12	NDUFA12	93920800	rs6538588	A	T	0.4811	0.4811	650	-0.393127	0.270279	0.145801	-0.747259	0.695216	0.282438	0.186196	0.273375	0.495807
chr12	NDUFA12	93921040	rs10859822	A	C	0.3312	0.3312	650	-0.620362	0.287764	0.0310992	-0.618403	0.692538	0.371883	0.00811945	0.297292	0.978211
chr12	NDUFA12	93921408	rs17321986	G	T	0.898	0.102	650	-0.594012	0.468059	0.204407	-3.03176	1.16236	0.0090999	1.39481	0.550917	0.011348
chr12	NDUFA12	93921680	rs835044	C	T	0.6651	0.3349	650	0.609933	0.286578	0.0333096	-0.538304	0.7226	0.456299	-0.0544727	0.297536	0.854736
chr12	NDUFA12	93921776	rs17023565	G	T	0.9321	0.0679	650	-0.246539	0.597215	0.679743	-0.349223	1.16658	0.764669	-0.110688	0.491632	0.821868
chr12	NDUFA12	93922176	rs7316005	A	G	0.1032	0.1032	650	-0.129953	0.415763	0.754611	-0.554867	0.66938	0.407146	0.145657	0.426577	0.732762
chr12	NDUFA12	93922400	rs835047	A	T	0.8006	0.1994	650	-0.514401	0.332562	0.121916	-0.4688	0.96334	0.626513	-0.0444698	0.387938	0.908737
chr12	NDUFA12	93924768	rs1628439	C	G	0.2043	0.2043	650	0.549732	0.323517	0.0892746	-0.548441	0.652831	0.400855	0.0356881	0.384382	0.926026
chr12	NDUFA12	93925952	rs2436634	A	C	0.2042	0.2042	650	0.540465	0.322282	0.0935436	-0.548554	0.652859	0.400778	0.0366723	0.382857	0.923691
chr12	NDUFA12	93927984	rs17023567	C	G	0.0679	0.0679	650	0.264826	0.602435	0.660232	-0.572534	0.664696	0.389047	0.102767	0.495435	0.835676
chr12	NDUFA12	93928792	rs249180	G	T	0.2096	0.2096	650	-0.47209	0.325452	0.1469	-0.616641	0.671571	0.358511	0.0719669	0.341318	0.833004
chr12	NDUFA12	93930568	rs249175	A	C	0.1667	0.1667	650	-0.0588929	0.367195	0.872577	-0.586858	0.660027	0.373927	0.221313	0.401556	0.581539
chr12	NDUFA12	93931784	rs249174	C	T	0.7754	0.2246	650	-0.220723	0.324819	0.496805	-0.596887	0.90931	0.511556	0.0388653	0.358776	0.913736
chr12	NDUFA12	93932032	rs249173	C	T	0.2299	0.2299	650	0.26787	0.318586	0.400455	-0.515425	0.659376	0.434399	-0.0457331	0.357683	0.89826
chr12	NDUFA12	93934976	rs249172	C	T	0.2299	0.2299	650	0.266181	0.318765	0.403696	-0.515761	0.659387	0.434108	-0.0452871	0.357836	0.89929
chr12	NDUFA12	93935336	rs12423738	C	T	0.2299	0.2299	650	0.26458	0.318877	0.406695	-0.515914	0.659395	0.433976	-0.0453441	0.357999	0.89921
chr12	NDUFA12	93937664	rs12300942	C	G	0.1712	0.1712	650	-0.0544942	0.354626	0.877873	-0.594038	0.660135	0.368187	0.241144	0.388375	0.534662
chr12	NDUFA12	93937752	rs1648431	C	T	0.23	0.23	650	0.260748	0.318805	0.413419	-0.516234	0.659412	0.433703	-0.0452423	0.357991	0.899432
chr12	NOS1	116115152	rs4492907	C	T	0.4842	0.4842	650	0.0809639	0.256189	0.751978	-0.712426	0.702385	0.310442	0.206099	0.298183	0.489451
chr12	NOS1	116116240	rs10850799	C	G	0.4517	0.4517	650	0.163249	0.263186	0.535073	-0.804565	0.707662	0.255566	0.35303	0.29178	0.22631
chr12	NOS1	116124928	rs4766834	A	C	0.4935	0.4935	650	0.164271	0.254815	0.519143	-0.699599	0.709099	0.323837	0.193631	0.29313	0.508892
chr12	NOS1	116125616	rs11068411	A	G	0.3215	0.3215	650	0.00525478	0.30214	0.986124	-0.702548	0.684056	0.304405	0.302164	0.388373	0.436554
chr12	NOS1	116131784	rs10774907	A	G	0.2362	0.2362	650	0.0108262	0.362324	0.976163	-0.674963	0.678124	0.319572	0.372476	0.407616	0.360826
chr12	NOS1	116135256	rs9658570	A	C	0.9108	0.0892	650	0.305531	0.417877	0.464687	-0.508804	1.1193	0.649416	-0.00751654	0.47009	0.987243
chr12	NOS1	116137224	rs2682826	A	G	0.2878	0.2878	650	0.0699529	0.287874	0.808007	-0.61817	0.702884	0.379143	0.168851	0.322886	0.601014
chr12	NOS1	116139512	rs816361	C	G	0.7117	0.2883	650	-0.070516	0.288892	0.80716	-0.280668	0.777534	0.71812	-0.169022	0.322806	0.600556
chr12	NOS1	116141904	rs9658536	A	G	0.0891	0.0891	650	-0.294895	0.420094	0.482695	-0.530526	0.660249	0.421672	0.0379658	0.47101	0.935756
chr12	NOS1	116144848	rs816363	C	G	0.6054	0.3946	650	-0.0230377	0.275848	0.933441	-0.27009	0.745472	0.717122	-0.212106	0.295205	0.472447
chr12	NOS1	116145256	rs2271986	C	T	0.911	0.089	650	0.275446	0.419504	0.511439	-0.435899	1.12103	0.697395	-0.0486237	0.471203	0.917812
chr12	NOS1	116146992	rs2293045	C	G	0.8914	0.1086	650	-0.0919009	0.415558	0.824975	-0.14677	1.12507	0.896207	-0.21371	0.480842	0.656717
chr12	NOS1	116147096	rs2293046	A	G	0.3378	0.3378	650	0.0860827	0.285649	0.763141	-0.737148	0.692899	0.287392	0.355849	0.306903	0.24626
chr12	NOS1	116147632	rs877995	A	G	0.2293	0.2293	650	0.0474646	0.324681	0.883773	-0.663341	0.687709	0.334762	0.351039	0.349666	0.315414
chr12	NOS1	116149176	rs2293047	C	T	0.7704	0.2296	650	-0.0440675	0.32401	0.891816	0.039692	0.835756	0.962121	-0.352029	0.348158	0.311959
chr12	NOS1	116149208	rs2293048	C	T	0.8908	0.1092	650	-0.115671	0.413007	0.779424	-0.102377	1.12557	0.927527	-0.238652	0.480308	0.619279
chr12	NOS1	116149928	rs904658	A	C	0.6605	0.3395	650	-0.0835124	0.282625	0.767621	-0.0116123	0.777868	0.988089	-0.366201	0.303052	0.226903
chr12	NOS1	116152912	rs9658498	A	G	0.6601	0.3399	650	-0.0813712	0.282103	0.773006	-0.0112305	0.776791	0.988465	-0.3668	0.302092	0.224671
chr12	NOS1	116154296	rs3741475	A	G	0.2308	0.2308	650	0.0299898	0.320779	0.925514	-0.668042	0.687149	0.330955	0.355538	0.341675	0.298075
chr12	NOS1	116154680	rs9658490	C	G	0.8905	0.1095	650	-0.141835	0.415211	0.732654	-0.14177	1.12993	0.900153	-0.217705	0.48309	0.652241
chr12	NOS1	116156520	rs3741476	C	T	0.3407	0.3407	650	0.0789278	0.281852	0.779452	-0.745613	0.692723	0.28177	0.367075	0.301228	0.222998
chr12	NOS1	116156720	rs1875140	C	T	0.2313	0.2313	650	0.00763013	0.322515	0.981125	-0.678743	0.687048	0.323196	0.375849	0.341725	0.271394
chr12	NOS1	116157400	rs4766836	A	C	0.0911	0.0911	650	-0.158229	0.441478	0.720038	-0.547871	0.660635	0.406929	0.132054	0.497087	0.790505
chr12	NOS1	116157768	rs4766837	A	T	0.0862	0.0862	650	-0.136874	0.422809	0.746146	-0.531316	0.659587	0.420514	0.0361848	0.501263	0.942453
chr12	NOS1	116157784	rs4767523	G	T	0.0862	0.0862	650	-0.12562	0.422745	0.76635	-0.529575	0.659602	0.42205	0.0259413	0.501844	0.958774
chr12	NOS1	116158512	rs10774909	C	G	0.7681	0.2319	650	0.0142684	0.322651	0.964727	0.100332	0.826912	0.903427	-0.394644	0.340573	0.246553
chr12	NOS1	116158720	rs10774910	C	T	0.6668	0.3332	650	-0.0445849	0.287407	0.87672	0.0694865	0.778492	0.928877	-0.423124	0.302331	0.161652
chr12	NOS1	116159736	rs1353939	C	T	0.768	0.232	650	0.021467	0.322005	0.946847	0.0993593	0.825945	0.904247	-0.394852	0.339449	0.244743
chr12	NOS1	116159968	rs4766838	C	T	0.0939	0.0939	650	0.0634004	0.420282	0.880092	-0.562349	0.658462	0.393086	0.171804	0.500397	0.731346
chr12	NOS1	116160080	rs12099598	C	T	0.768	0.232	650	0.0240249	0.320526	0.940251	0.0844007	0.824545	0.918471	-0.386138	0.337739	0.252913
chr12	NOS1	116160664	rs2893707	A	T	0.7665	0.2335	650	0.0684265	0.321123	0.831261	0.0280074	0.831982	0.973145	-0.35674	0.341815	0.296642
chr12	NOS1	116161080	rs7959232	A	G	0.6548	0.3452	650	-0.0199627	0.281043	0.943373	-0.11731	0.783088	0.880919	-0.308488	0.309016	0.318138
chr12	NOS1	116166208	rs10850803	A	G	0.9124	0.0876	650	0.0616506	0.424595	0.884554	-0.554083	1.17094	0.636076	0.0162101	0.505314	0.974409
chr12	NOS1	116167152	rs816357	C	G	0.9159	0.0841	650	-0.486189	0.493121	0.324161	-1.02078	1.0862	0.347334	0.280782	0.490823	0.567279
chr12	NOS1	116169096	rs816354	A	G	0.9329	0.0671	650	-0.486048	0.523744	0.353394	-1.14713	1.12779	0.309079	0.35686	0.520177	0.492691
chr12	NOS1	116169160	rs816353	G	T	0.5863	0.4137	650	0.033272	0.265551	0.900291	-0.411297	0.754317	0.585577	-0.104848	0.301023	0.72761
chr12	NOS1	116169520	rs2291908	C	T	0.3291	0.3291	650	-0.202847	0.285666	0.477652	-0.669141	0.682147	0.326625	0.221795	0.309362	0.473409
chr12	NOS1	116169656	rs1047735	A	G	0.3289	0.3289	650	-0.202921	0.285716	0.477568	-0.672067	0.682327	0.324642	0.226438	0.309381	0.464226
chr12	NOS1	116171312	rs2682825	C	G	0.5871	0.4129	650	0.0282739	0.265648	0.915238	-0.389754	0.752497	0.604495	-0.124305	0.29987	0.678487
chr12	NOS1	116171880	rs816351	A	G	0.916	0.084	650	-0.500084	0.487785	0.305262	-0.986893	1.08422	0.362698	0.263879	0.48875	0.589262
chr12	NOS1	116172880	rs12830203	C	T	0.6714	0.3286	650	0.202057	0.285429	0.479003	-0.20013	0.79573	0.801424	-0.240292	0.309022	0.436812
chr12	NOS1	116173352	rs864641	A	C	0.0836	0.0836	650	0.509186	0.485757	0.294532	-0.46242	0.667194	0.488258	-0.245217	0.48635	0.614122
chr12	NOS1	116174304	rs816347	A	G	0.0664	0.0664	650	0.523673	0.515321	0.309531	-0.443651	0.664074	0.504086	-0.279614	0.518086	0.589399
chr12	NOS1	116175256	rs816346	A	G	0.0835	0.0835	650	0.5119	0.484043	0.29026	-0.46334	0.667331	0.487482	-0.238652	0.485511	0.62304
chr12	NOS1	116177424	rs2650163	A	G	0.9164	0.0836	650	-0.508605	0.483315	0.29265	-0.94929	1.07979	0.379326	0.243578	0.486103	0.616312
chr12	NOS1	116178200	rs11068428	A	G	0.3277	0.3277	650	-0.200349	0.284002	0.480531	-0.698378	0.683794	0.307098	0.268277	0.307906	0.383594
chr12	NOS1	116178400	rs12829185	C	T	0.7586	0.2414	650	0.22244	0.31884	0.485394	-0.0355865	0.85054	0.966626	-0.31329	0.346937	0.366517
chr12	NOS1	116179704	rs1093325	C	T	0.9193	0.0807	650	-0.583653	0.481231	0.225193	-0.741847	1.06375	0.48556	0.126722	0.481967	0.792608
chr12	NOS1	116179976	rs10850805	A	G	0.6725	0.3275	650	0.199657	0.283595	0.481419	-0.146365	0.791081	0.853214	-0.280023	0.307862	0.363047
chr12	NOS1	116180544	rs1093329	A	G	0.4085	0.4085	650	-0.00577777	0.261962	0.982403	-0.712409	0.709113	0.315066	0.210909	0.294237	0.473498
chr12	NOS1	116180920	rs1093330	C	T	0.4071	0.4071	650	0.0152317	0.266108	0.954355	-0.703397	0.709148	0.321251	0.200623	0.295647	0.497399
chr12	NOS1	116181688	rs816358	G	T	0.9171	0.0829	650	-0.644927	0.501199	0.198175	-0.725717	1.10201	0.510193	0.12132	0.504761	0.810057
chr12	NOS1	116186096	rs2293054	A	G	0.3052	0.3052	650	-0.26879	0.284612	0.344961	-0.511605	0.690078	0.458467	-0.0277933	0.297534	0.925576
chr12	NOS1	116186264	rs2293055	A	G	0.0868	0.0868	650	-0.0418033	0.512491	0.93499	-0.450264	0.661305	0.495952	-0.726664	0.572474	0.20432
chr12	NOS1	116192576	rs6490121	A	G	0.6633	0.3367	650	0.165511	0.267032	0.535378	-0.415491	0.742091	0.575553	-0.108032	0.287628	0.707217
chr12	NOS1	116196568	rs1607817	A	C	0.3756	0.3756	650	0.234623	0.276709	0.396491	-0.73821	0.712007	0.299828	0.197059	0.300621	0.512141
chr12	NOS1	116197336	rs4767527	C	T	0.2317	0.2317	650	-0.375958	0.309051	0.223798	-0.547514	0.694077	0.430207	0.00686824	0.323649	0.983069
chr12	NOS1	116198144	rs7139256	C	T	0.2316	0.2316	650	-0.380646	0.308785	0.21768	-0.541558	0.694042	0.435217	-0.00421537	0.323466	0.989602
chr12	NOS1	116200000	rs2293052	A	G	0.3761	0.3761	650	0.237397	0.273296	0.385042	-0.762987	0.710948	0.283183	0.229976	0.297121	0.438921
chr12	NOS1	116203208	rs2293050	C	T	0.6154	0.3846	650	-0.00541954	0.283327	0.984739	-0.771146	0.817958	0.345799	0.192127	0.311397	0.537246
chr12	NOS1	116203216	rs7314935	A	G	0.1009	0.1009	650	0.345498	0.387112	0.372124	-0.556016	0.655128	0.396041	0.196724	0.482143	0.68326
chr12	NOS1	116204152	rs7970178	A	G	0.6149	0.3851	650	0.00515113	0.282896	0.985472	-0.770141	0.816219	0.345401	0.189442	0.310321	0.54155
chr12	NOS1	116204512	rs4766842	C	G	0.3851	0.3851	650	-0.00557643	0.282862	0.984271	-0.391132	0.681568	0.566055	-0.189851	0.310279	0.540622
chr12	NOS1	116204568	rs3825102	A	C	0.3766	0.3766	650	0.243306	0.271396	0.369987	-0.788594	0.709411	0.266303	0.261671	0.295083	0.375201
chr12	NOS1	116204760	rs3782202	A	G	0.7613	0.2387	650	0.312402	0.303339	0.303067	-0.662443	0.77548	0.392974	0.0834082	0.321264	0.795153
chr12	NOS1	116204792	rs3782203	C	T	0.7616	0.2384	650	0.308067	0.303202	0.309608	-0.654199	0.775467	0.398882	0.0777651	0.321231	0.808715
chr12	NOS1	116206192	rs4767529	C	G	0.6225	0.3775	650	-0.234507	0.271437	0.387617	-0.280143	0.754248	0.710324	-0.247822	0.296093	0.402608
chr12	NOS1	116208000	rs884847	A	G	0.2367	0.2367	650	-0.274653	0.302135	0.363329	-0.510096	0.696081	0.463674	-0.0551705	0.319378	0.862853
chr12	NOS1	116208608	rs9658354	A	T	0.616	0.384	650	0.0113132	0.285226	0.968361	-0.776791	0.817723	0.342141	0.193456	0.312188	0.53547
chr12	NOS1	116208808	rs9658350	A	G	0.763	0.237	650	0.270633	0.306819	0.377744	-0.566156	0.77607	0.465686	0.0152556	0.321385	0.96214
chr12	NOS1	116209120	rs7133438	C	T	0.8881	0.1119	650	-0.285049	0.406552	0.483217	-0.351193	1.23569	0.77625	-0.0914024	0.556455	0.869528
chr12	NOS1	116211128	rs2139733	A	T	0.3851	0.3851	650	-0.0187857	0.285879	0.947607	-0.38832	0.680758	0.568391	-0.195366	0.311158	0.530089
chr12	NOS1	116213656	rs7309163	C	T	0.6214	0.3786	650	-0.217646	0.271194	0.422237	-0.351907	0.756088	0.641623	-0.184309	0.295119	0.532284
chr12	NOS1	116214720	rs7977109	A	G	0.5297	0.4703	650	0.144212	0.275395	0.600518	-0.244264	0.702829	0.728182	-0.331562	0.28907	0.251383
chr12	NOS1	116216720	rs532967	A	G	0.2205	0.2205	650	-0.0380926	0.313805	0.903383	-0.577611	0.698807	0.408482	0.0853953	0.320407	0.789838
chr12	NOS1	116217072	rs733334	C	T	0.5039	0.4961	650	0.113989	0.268159	0.670779	-0.316697	0.694278	0.64828	-0.280454	0.27456	0.307032
chr12	NOS1	116221928	rs11068438	A	T	0.1117	0.1117	650	0.0671514	0.460566	0.884078	-0.365506	0.649822	0.573795	-1.10854	0.492704	0.024455
chr12	NOS1	116222064	rs10850808	A	G	0.7238	0.2762	650	0.12295	0.285283	0.666486	-0.131984	0.803812	0.869576	-0.295328	0.304104	0.331478
chr12	NOS1	116222624	rs11612772	C	G	0.2763	0.2763	650	-0.125867	0.285385	0.659182	-0.724914	0.682991	0.288517	0.298049	0.303848	0.326635
chr12	NOS1	116222760	rs11611788	C	T	0.0759	0.0759	650	0.131736	0.545317	0.809108	-0.546846	0.6804	0.421563	0.0575153	0.605385	0.92431
chr12	NOS1	116223264	rs7961147	C	T	0.8877	0.1123	650	-0.0810913	0.452533	0.857785	-2.57131	1.16345	0.0271003	1.10338	0.485874	0.0231519
[truncated: 10,681 more rows]

## Sheet: Est_FEV1FVCdecl_intPY
Results interaction testing of SNP*packyears exposure on FEV1/FVC decline
chrom	gene	position	SNP	All1	All2	FreqAll1	MAF	n	beta_snp_add	se_snp_add	p_snp_add	beta_packyrs	se_packyrs	p_packyrs	beta_int	se_int	p_int
chr1	AGT	228884928	rs3789651	A	G	0.3183	0.3183	650	-0.0348517	0.276856	0.899824	-0.607109	0.623783	0.330419	-0.506337	0.477904	0.289374
chr1	AGT	228885248	rs3789653	A	G	0.3186	0.3186	650	-0.0294855	0.275388	0.914734	-0.607753	0.623187	0.329444	-0.505418	0.475854	0.288177
chr1	AGT	228885472	rs2479131	G	T	0.5654	0.4346	650	0.0267364	0.252879	0.915798	-0.196116	0.784907	0.802697	-0.693579	0.489108	0.156176
chr1	AGT	228886640	rs2479132	A	G	0.5688	0.4312	650	0.0831468	0.252085	0.741524	-0.136459	0.78176	0.861431	-0.742261	0.486325	0.126944
chr1	AGT	228887200	rs2296796	A	G	0.073	0.073	650	0.12957	0.489004	0.791035	-1.10309	0.486296	0.0233084	0.320894	0.670846	0.632407
chr1	AGT	228887232	rs2296797	G	T	0.7975	0.2025	650	-0.00387234	0.325043	0.990495	-0.649843	1.02529	0.526203	-0.248051	0.586759	0.67248
chr1	AGT	228887248	rs2296798	A	G	0.3183	0.3183	650	-0.0189953	0.271309	0.944183	-0.615582	0.620856	0.321439	-0.496346	0.47019	0.291138
chr1	AGT	228888112	rs2296799	C	T	0.196	0.196	650	0.0133453	0.359463	0.970385	-0.801182	0.521155	0.124215	-0.551696	0.716367	0.441223
chr1	AGT	228888384	rs11122571	C	T	0.3169	0.3169	650	-0.0196285	0.270594	0.942173	-0.61736	0.61957	0.31904	-0.495065	0.469387	0.29156
chr1	AGT	228889232	rs1536591	A	G	0.7519	0.2481	650	-0.0562709	0.296569	0.849513	-1.42889	0.979549	0.144642	0.222223	0.57005	0.696662
chr1	AGT	228889520	rs2493147	C	T	0.9187	0.0813	650	-0.05014	0.593856	0.932714	-4.18133	2.05311	0.0416916	1.65857	1.05656	0.116466
chr1	AGT	228889664	rs1536590	C	T	0.2484	0.2484	650	0.0500553	0.296599	0.865982	-0.98779	0.53347	0.0640784	-0.213152	0.569881	0.708383
chr1	AGT	228891200	rs16852311	C	G	0.1295	0.1295	650	-0.0841354	0.391078	0.82966	-1.08566	0.494562	0.0281491	0.0970584	0.726274	0.893688
chr1	AGT	228891248	rs2479136	A	G	0.7514	0.2486	650	-0.0440967	0.296525	0.881781	-1.40029	0.978503	0.152415	0.204681	0.56959	0.719334
chr1	AGT	228892048	rs11122572	G	T	0.0933	0.0933	650	0.37768	0.449448	0.400729	-1.02448	0.488722	0.0360605	-0.183503	0.67574	0.785961
chr1	AGT	228895056	rs1410142	A	G	0.7965	0.2035	650	-0.00309698	0.323419	0.99236	-0.627174	1.02144	0.53921	-0.26193	0.585431	0.654577
chr1	AGT	228895488	rs3789662	A	G	0.7971	0.2029	650	0.00396507	0.322684	0.990196	-0.668117	1.01625	0.510902	-0.237525	0.581886	0.683127
chr1	AGT	228895760	rs1051038	A	G	0.7964	0.2036	650	0.00163965	0.323648	0.995958	-0.65113	1.01818	0.522494	-0.247858	0.583575	0.671038
chr1	AGT	228896464	rs12723373	A	G	0.1449	0.1449	650	-0.0294181	0.423018	0.944557	-0.994585	0.544881	0.0679518	-0.176194	0.935716	0.850642
chr1	AGT	228897680	rs12059975	A	G	0.1223	0.1223	650	-0.0773001	0.373013	0.835829	-1.01737	0.55314	0.0658754	-0.105445	0.467356	0.821497
chr1	AGT	228902688	rs4846866	C	T	0.0754	0.0754	650	0.112777	0.484531	0.815952	-1.02549	0.482088	0.033405	-0.335385	0.837325	0.688757
chr1	AGT	228903328	rs7536290	A	G	0.8484	0.1516	650	-0.139723	0.368244	0.704368	-0.40253	1.2598	0.749334	-0.377812	0.68795	0.582879
chr1	AGT	228903408	rs16852352	G	T	0.0739	0.0739	650	0.167397	0.49368	0.734549	-1.02305	0.482746	0.0340703	-0.34343	0.844244	0.684162
chr1	AGT	228903664	rs943580	A	G	0.5803	0.4197	650	-0.0412836	0.264684	0.876054	-1.59578	0.650885	0.0142178	0.473213	0.517639	0.360625
chr1	AGT	228904064	rs10864770	A	G	0.074	0.074	650	0.168863	0.49337	0.732152	-1.02266	0.482546	0.0340644	-0.348268	0.84404	0.679885
chr1	AGT	228904288	rs10864771	G	T	0.074	0.074	650	0.16995	0.493179	0.730394	-1.02243	0.482438	0.0340655	-0.351125	0.8439	0.677356
chr1	AGT	228904432	rs11122574	C	T	0.9452	0.0548	650	0.151925	0.551352	0.782894	-0.439313	1.68344	0.794122	-0.32788	0.875798	0.708123
chr1	AGT	228904960	rs7079	G	T	0.6676	0.3324	650	0.139725	0.27961	0.617277	-0.34188	1.04601	0.743787	-0.533343	0.63093	0.397928
chr1	AGT	228906720	rs1926723	C	T	0.0743	0.0743	650	0.157168	0.491777	0.749278	-1.02276	0.482365	0.0339802	-0.349361	0.836773	0.676305
chr1	AGT	228906816	rs1926722	A	C	0.0743	0.0743	650	0.15546	0.491492	0.751773	-1.02264	0.482355	0.0339971	-0.350361	0.835525	0.674975
chr1	AGT	228906896	rs11122575	A	G	0.9257	0.0743	650	-0.153752	0.491205	0.754273	-1.72678	1.59923	0.280252	0.352171	0.834193	0.672902
chr1	AGT	228908128	rs2478523	A	G	0.6565	0.3435	650	-0.023713	0.281678	0.932909	-1.23384	0.659761	0.0614662	0.13665	0.487016	0.779027
chr1	AGT	228909120	rs11568056	C	T	0.923	0.077	650	-0.150015	0.484889	0.757032	-1.52325	1.54815	0.325157	0.244793	0.809836	0.762442
chr1	AGT	228910176	rs2493132	C	T	0.3044	0.3044	650	0.191568	0.281389	0.496002	-0.828098	0.547067	0.130101	-0.45491	0.538421	0.398169
chr1	AGT	228910336	rs3789670	C	T	0.8829	0.1171	650	0.167515	0.38451	0.663085	-1.06382	0.728002	0.143936	0.00202671	0.455816	0.996452
chr1	AGT	228910752	rs2478545	A	G	0.2231	0.2231	650	0.168328	0.306866	0.583322	-0.884364	0.519105	0.0884499	-0.449253	0.591227	0.447336
chr1	AGT	228910816	rs2478544	C	G	0.8207	0.1793	650	0.00152267	0.338949	0.996416	-1.14819	1.11409	0.302725	0.0487816	0.609238	0.936182
chr1	AGT	228910896	rs2493133	C	T	0.4223	0.4223	650	0.110199	0.257334	0.668481	-0.659769	0.732814	0.367949	-0.43623	0.510373	0.392701
chr1	AGT	228910928	rs2478543	C	T	0.4223	0.4223	650	0.10749	0.256957	0.675714	-0.65868	0.733005	0.368864	-0.437418	0.510402	0.391441
chr1	AGT	228911392	rs2478539	G	T	0.5776	0.4224	650	-0.101821	0.256073	0.690907	-1.53613	0.627096	0.0143021	0.439804	0.510184	0.38866
chr1	AGT	228911616	rs6687360	C	T	0.6396	0.3604	650	-0.104884	0.259896	0.686535	-1.34107	0.661343	0.04258	0.240535	0.495278	0.627211
chr1	AGT	228912416	rs699	A	G	0.5776	0.4224	650	-0.0922033	0.254497	0.717131	-1.53822	0.626316	0.0140502	0.441566	0.509572	0.386192
chr1	AGT	228912608	rs4762	A	G	0.1196	0.1196	650	-0.10383	0.403957	0.797154	-1.16302	0.490189	0.0176641	0.444946	0.759641	0.558055
chr1	AGT	228913296	rs11122576	C	T	0.0813	0.0813	650	0.224551	0.469784	0.632659	-1.02813	0.484731	0.0339193	-0.265294	0.781848	0.734371
chr1	AGT	228913872	rs11568028	C	T	0.9187	0.0813	650	-0.227868	0.47048	0.628151	-1.54473	1.48634	0.298674	0.257975	0.782958	0.741787
chr1	AGT	228914176	rs11122577	A	C	0.1627	0.1627	650	0.13102	0.349303	0.707594	-1.00318	0.502713	0.045985	-0.18684	0.695431	0.788185
chr1	AGT	228915328	rs2004776	C	T	0.7624	0.2376	650	-0.201792	0.286072	0.480568	-1.70938	0.724023	0.0182286	0.469353	0.494944	0.342979
chr1	AGT	228915456	rs3889728	C	T	0.7646	0.2354	650	-0.155402	0.310231	0.616425	-1.67924	1.14515	0.142544	0.389615	0.649343	0.548497
chr1	AGT	228915712	rs1078499	A	G	0.7718	0.2282	650	-0.0903414	0.305045	0.76711	-1.85482	1.02689	0.0708782	0.494955	0.584816	0.397361
chr1	AGT	228915808	rs7539020	C	T	0.6397	0.3603	650	-0.109962	0.258577	0.670648	-1.34693	0.660454	0.0414099	0.245726	0.493854	0.618788
chr1	AGT	228915984	rs2493134	C	T	0.4231	0.4231	650	0.0987045	0.254726	0.698391	-0.649679	0.733208	0.375576	-0.447074	0.509883	0.380585
chr1	AGT	228916112	rs3789678	C	T	0.8833	0.1167	650	0.104204	0.377217	0.782361	-1.20812	0.727922	0.096977	0.0923526	0.455977	0.839496
chr1	AGT	228916320	rs3789679	A	G	0.0782	0.0782	650	0.264894	0.484518	0.584573	-1.05242	0.484817	0.029949	-0.0261306	0.786926	0.97351
chr1	AGT	228916416	rs2148582	A	G	0.5763	0.4237	650	-0.0786692	0.255535	0.758188	-1.52504	0.626702	0.0149563	0.429683	0.511229	0.400633
chr1	AGT	228917024	rs5046	A	G	0.1168	0.1168	650	-0.105359	0.376395	0.779542	-1.02181	0.555763	0.0659775	-0.0959459	0.455823	0.833286
chr1	AGT	228917264	rs2071406	A	G	0.9367	0.0633	650	0.0603298	0.508067	0.905478	-3.68939	1.68115	0.0281952	1.37185	0.885765	0.121436
chr1	AGT	228917280	rs2071405	C	T	0.8833	0.1167	650	0.105416	0.376158	0.77929	-1.21525	0.727483	0.0948229	0.096938	0.455589	0.831502
chr1	AGT	228917568	rs2071404	A	C	0.1166	0.1166	650	-0.10544	0.37603	0.779168	-1.02126	0.555754	0.066121	-0.0972087	0.455567	0.831031
chr1	AGT	228917664	rs11122580	C	T	0.1166	0.1166	650	-0.102904	0.377025	0.784902	-1.0181	0.554928	0.0665579	-0.106333	0.456964	0.815998
chr1	AGT	228918736	rs2493137	C	T	0.3087	0.3087	650	0.105123	0.278879	0.706212	-0.858439	0.544615	0.114972	-0.397187	0.520051	0.445019
chr1	AGT	228921616	rs7555650	C	T	0.8927	0.1073	650	-0.341524	0.426897	0.423702	-1.4142	1.19116	0.23513	0.20062	0.641698	0.754555
chr1	AGT	228921696	rs7549009	A	G	0.1074	0.1074	650	0.34203	0.426957	0.423081	-1.01305	0.489276	0.0384041	-0.199821	0.641788	0.755534
chr1	AGT	228922352	rs7520847	C	T	0.1074	0.1074	650	0.342592	0.427073	0.422445	-1.01296	0.489358	0.0384554	-0.200076	0.642054	0.755331
chr1	AGT	228922736	rs4628514	C	T	0.1074	0.1074	650	0.343385	0.427227	0.42154	-1.0129	0.489426	0.0384937	-0.199917	0.642237	0.755586
chr1	AGT	228924208	rs7524283	A	G	0.9106	0.0894	650	-0.0795455	0.466633	0.864643	-0.562646	1.17888	0.63317	-0.267577	0.634299	0.673137
chr1	AGT	228925296	rs1854054	A	G	0.1189	0.1189	650	-0.0854695	0.381579	0.822766	-0.960929	0.544653	0.077682	-0.271694	0.47106	0.564093
chr1	AGT	228925568	rs12042687	C	T	0.8925	0.1075	650	-0.343758	0.427424	0.42125	-1.41282	1.19164	0.235775	0.200001	0.642349	0.755528
chr1	AGT	228926384	rs1326886	A	G	0.8926	0.1074	650	-0.343448	0.427412	0.421655	-1.41238	1.19164	0.235921	0.199755	0.642337	0.755815
chr1	AGT	228926656	rs11122584	A	G	0.1193	0.1193	650	-0.284686	0.4372	0.514945	-0.717878	0.557129	0.197561	-1.03038	0.750788	0.169941
chr1	AGT	228927216	rs7548604	C	G	0.1073	0.1073	650	0.343533	0.427238	0.421351	-1.01284	0.489424	0.0385042	-0.200121	0.642239	0.755345
chr1	AGT	228928208	rs7551720	A	G	0.1076	0.1076	650	0.342798	0.427015	0.422103	-1.01261	0.489253	0.0384794	-0.201772	0.641741	0.753207
chr1	AGT	228928608	rs10746518	A	T	0.8935	0.1065	650	-0.329227	0.431185	0.445141	-1.39564	1.19705	0.243655	0.189185	0.644031	0.768949
chr1	AGT	228928656	rs10864774	A	G	0.0825	0.0825	650	0.180257	0.478901	0.706622	-1.03994	0.485113	0.0320566	-0.143759	0.785196	0.85473
chr1	AGT	228929616	rs1326889	C	T	0.4946	0.4946	650	-0.00840777	0.263246	0.974521	-1.48506	0.605738	0.0142199	0.413441	0.471731	0.380794
chr1	AGT	228929776	rs1326888	A	G	0.6886	0.3114	650	-0.147069	0.264156	0.577698	-2.30336	0.744686	0.001981	0.911583	0.479849	0.0574687
chr1	AGT	228930016	rs2478528	C	T	0.3243	0.3243	650	0.132477	0.271945	0.626155	-0.529314	0.612034	0.387124	-0.787102	0.492368	0.109909
chr1	AGT	228930048	rs4847006	A	G	0.8942	0.1058	650	-0.313092	0.434164	0.470825	-1.37118	1.20202	0.253985	0.174422	0.645754	0.787079
chr1	AGT	228931856	rs4847008	G	T	0.7778	0.2222	650	-0.0872075	0.299591	0.770984	-1.53278	0.670007	0.0221542	0.30977	0.416857	0.457416
chr1	AGT	228931968	rs2478525	C	G	0.7389	0.2611	650	0.00255111	0.278882	0.992701	-1.8869	0.68852	0.0061344	0.554479	0.436756	0.204249
chr1	AGT	228932848	rs10864775	C	T	0.7782	0.2218	650	-0.087696	0.299503	0.769671	-1.52553	0.669306	0.022651	0.30478	0.415933	0.463704
chr1	AGT	228933680	rs12142516	C	T	0.9274	0.0726	650	-0.155293	0.51165	0.761498	-2.72057	1.89259	0.15058	0.867178	0.975811	0.374179
chr1	AGT	228933728	rs11122587	C	G	0.7786	0.2214	650	-0.0881418	0.29931	0.768389	-1.51831	0.668566	0.0231471	0.299824	0.414919	0.46992
chr1	AGT	228933824	rs2478520	A	G	0.2599	0.2599	650	-0.0068558	0.278693	0.980374	-0.790727	0.565324	0.161899	-0.535596	0.433188	0.216308
chr1	AGT	228934304	rs4846868	A	G	0.1062	0.1062	650	0.314769	0.434475	0.46877	-1.02228	0.488754	0.0364735	-0.174108	0.646198	0.787595
chr1	AGT	228934448	rs10864776	C	T	0.8858	0.1142	650	0.101863	0.387558	0.792679	-1.57153	0.801883	0.0500197	0.299157	0.455428	0.511265
chr1	AGT	228934496	rs2478518	C	G	0.145	0.145	650	0.0713316	0.358722	0.842381	-0.924285	0.498725	0.0638398	-0.69865	0.631034	0.268229
chr1	AGT	228934512	rs2478517	A	G	0.7413	0.2587	650	0.0105675	0.277946	0.969672	-1.84004	0.68195	0.0069715	0.519102	0.429371	0.22667
chr1	AGT	228934688	rs10864777	G	T	0.8863	0.1137	650	0.10059	0.387172	0.795013	-1.56109	0.799237	0.0507934	0.2927	0.453451	0.518606
chr1	AGT	228934800	rs10159289	A	G	0.8932	0.1068	650	-0.291921	0.434243	0.501423	-1.29801	1.20113	0.279851	0.134296	0.645532	0.835198
chr1	AGT	228934960	rs11122588	C	G	0.8655	0.1345	650	-0.352946	0.378553	0.351153	-2.75864	1.38384	0.0462098	0.965706	0.747817	0.196576
chr1	AGT	228935280	rs2478516	C	T	0.1543	0.1543	650	-0.148353	0.34583	0.66794	-0.845125	0.529275	0.11032	-0.614663	0.502973	0.221685
chr1	AGT	228935664	rs12039410	A	C	0.9173	0.0827	650	-0.180247	0.478951	0.706666	-1.32729	1.49109	0.373385	0.14367	0.785236	0.854826
chr1	AGT	228936176	rs4846869	A	G	0.7787	0.2213	650	-0.0519029	0.300925	0.863062	-1.42885	0.664679	0.0315805	0.239147	0.411704	0.561327
chr1	AGT	228936256	rs10495299	A	G	0.0825	0.0825	650	0.180143	0.478939	0.706821	-1.03995	0.48511	0.032054	-0.14375	0.785221	0.854743
chr1	AGT	228936608	rs7553959	C	T	0.9159	0.0841	650	-0.15809	0.48319	0.743532	-1.25645	1.49463	0.40055	0.105687	0.787926	0.893297
chr1	AKR1A1	45772088	rs2991966	A	G	0.6821	0.3179	650	0.179479	0.284577	0.528245	-1.0076	0.818718	0.218435	-0.0592716	0.545745	0.913514
chr1	AKR1A1	45773916	rs6429569	G	T	0.6798	0.3202	650	0.15463	0.285974	0.588705	-1.0089	0.818493	0.217715	-0.0566977	0.546423	0.917359
chr1	AKR1A1	45782124	rs487174	A	G	0.0934	0.0934	650	0.00461489	0.46667	0.99211	-1.54012	0.560488	0.0059991	1.21512	0.497146	0.0145174
chr1	AKR1A1	45782404	rs868351	G	T	0.7764	0.2236	650	0.451214	0.299073	0.131373	-1.33649	0.982276	0.173639	0.194749	0.576007	0.735286
chr1	AKR1A1	45782532	rs512026	G	T	0.5434	0.4566	650	-0.413503	0.26554	0.119419	-0.96434	0.744052	0.194953	-0.0886474	0.471737	0.850942
chr1	AKR1A1	45783240	rs518365	A	G	0.5044	0.4956	650	-0.332147	0.285317	0.24437	-1.11349	0.753679	0.139568	0.0386113	0.493641	0.937655
chr1	AKR1A1	45787856	rs622798	G	T	0.4472	0.4472	650	0.41343	0.270845	0.126899	-1.06587	0.592169	0.0718708	-0.0171757	0.477625	0.971314
chr1	AKR1A1	45793384	rs666720	C	T	0.45	0.45	650	0.397321	0.270116	0.141311	-1.04673	0.593511	0.0777946	-0.0385364	0.477419	0.935666
chr1	AKR1A1	45794144	rs12049503	A	C	0.2248	0.2248	650	-0.432847	0.299568	0.148485	-0.960502	0.537211	0.0737854	-0.173708	0.574556	0.762397
chr1	AKR1A1	45794216	rs2993263	C	T	0.5893	0.4107	650	-0.198624	0.26974	0.461516	-0.991642	0.766427	0.195717	-0.0623267	0.489302	0.898641
chr1	AKR1A1	45795944	rs3790585	A	T	0.8555	0.1445	650	0.42012	0.370374	0.256663	-0.25958	1.18221	0.826204	-0.473643	0.674828	0.482759
chr1	AKR1A1	45797040	rs3014219	A	G	0.4922	0.4922	650	0.0780397	0.267511	0.770497	-0.80483	0.611244	0.187937	-0.325528	0.490514	0.506916
chr1	AKR1A1	45797112	rs2991975	A	G	0.4901	0.4901	650	-0.0215804	0.271976	0.936757	-1.36138	0.695392	0.0502633	0.25814	0.470921	0.583582
chr1	AKR1A1	45797288	rs534534	A	G	0.6411	0.3589	650	-0.0885148	0.283377	0.754769	-0.904481	0.78214	0.24751	-0.132077	0.522178	0.800319
chr1	AKR1A1	45798916	rs3014218	A	C	0.5073	0.4927	650	-0.0798044	0.267096	0.765104	-1.45779	0.744831	0.0503234	0.327449	0.490247	0.50418
chr1	AKR1A1	45805560	rs2088102	C	T	0.4963	0.4963	650	0.108191	0.265757	0.683931	-0.784037	0.611018	0.199434	-0.35146	0.48919	0.472478
chr1	AKR1A1	45808348	rs3014216	A	T	0.5038	0.4962	650	-0.10614	0.265823	0.689681	-1.49398	0.745056	0.0449426	0.357233	0.489866	0.465851
chr1	AKR1A1	45809944	rs518216	C	T	0.1448	0.1448	650	-0.390847	0.377025	0.299894	-1.22247	0.531359	0.0214119	0.507298	0.712228	0.476299
chr1	AKR1A1	45813688	rs1084086	G	T	0.7309	0.2691	650	0.103724	0.305508	0.734223	0.0222891	0.633815	0.971947	-0.871484	0.419971	0.0379768
chr1	AKR1A1	45823148	rs11579176	G	T	0.768	0.232	650	0.095512	0.317135	0.763284	-2.27257	1.17005	0.0521033	0.767963	0.622695	0.217468
chr1	AKR1A1	45828188	rs2152078	C	T	0.2686	0.2686	650	-0.102739	0.304587	0.735886	-1.72137	0.612476	0.0049462	0.872678	0.420034	0.0377427
chr1	AKR7A2	19483828	rs1738023	C	T	0.8279	0.1721	650	0.352227	0.332523	0.289483	-2.95194	1.19466	0.0134757	1.11586	0.618412	0.0711685
chr1	AKR7A2	19486000	rs12405546	A	G	0.8464	0.1536	650	-0.391884	0.427782	0.359623	0.13197	1.44626	0.927294	-0.746658	0.831463	0.369183
chr1	AKR7A2	19486652	rs2013249	C	G	0.3246	0.3246	650	0.257332	0.276191	0.351482	-1.43977	0.586906	0.0141611	0.53686	0.589683	0.3626
chr1	AKR7A2	19490582	rs12029030	A	G	0.9086	0.0914	650	0.48585	0.491119	0.32253	-3.60308	1.75281	0.0398213	1.38964	0.898861	0.122103
chr1	AKR7A2	19491188	rs9729157	C	T	0.3715	0.3715	650	-0.463057	0.26525	0.0808565	-0.795751	0.547304	0.145961	-0.36861	0.491945	0.453682
chr1	AKR7A2	19494856	rs12133034	A	G	0.9201	0.0799	650	0.147551	0.436051	0.735077	-1.72919	1.0799	0.109319	0.356201	0.56672	0.529656
chr1	AKR7A2	19494962	rs4912066	A	T	0.0917	0.0917	650	-0.485999	0.498416	0.329517	-0.816575	0.45115	0.0702982	-1.39558	0.90311	0.122273
chr1	AKR7A2	19500464	rs12407355	C	T	0.3279	0.3279	650	0.230658	0.270035	0.393006	-1.4304	0.580829	0.0137898	0.526095	0.583991	0.367662
chr1	AKR7A2	19500518	rs12132200	C	T	0.795	0.205	650	-0.527878	0.326942	0.106399	-1.95571	1.0129	0.0535072	0.539279	0.6018	0.370194
chr1	AKR7A2	19501428	rs11553813	C	G	0.795	0.205	650	-0.522835	0.329526	0.112597	-1.93805	1.02619	0.0589479	0.528675	0.611502	0.387285
chr1	AKR7A2	19501772	rs10917355	A	T	0.2108	0.2108	650	-0.267356	0.352725	0.448467	-1.33887	0.563762	0.0175548	0.686323	0.685731	0.316893
chr1	AKR7A2	19504844	rs1535037	A	G	0.2037	0.2037	650	-0.249139	0.355354	0.48324	-1.27868	0.554906	0.0212046	0.566591	0.707726	0.423375
chr1	AKR7A2	19504920	rs3828102	C	T	0.4246	0.4246	650	0.103834	0.269644	0.70018	-1.89033	0.653687	0.0038304	0.899651	0.487857	0.0651705
chr1	AKR7A2	19507964	rs7525784	C	T	0.7945	0.2055	650	-0.464648	0.342942	0.175453	-1.74588	1.10651	0.114604	0.412362	0.669569	0.537986
chr1	AKR7A2	19508628	rs11808495	A	G	0.2055	0.2055	650	0.453272	0.344005	0.187627	-0.928631	0.567741	0.101911	-0.391149	0.675438	0.562519
chr1	AKR7A2	19510896	rs2227295	A	G	0.2494	0.2494	650	0.0481095	0.331364	0.884564	-0.963743	0.591043	0.102979	-0.159381	0.609945	0.793859
chr1	AKR7A2	19514912	rs2073098	A	G	0.2913	0.2913	650	-0.161114	0.266812	0.545945	-1.03784	0.594661	0.08094	-0.0651687	0.652937	0.920496
chr1	AKR7A2	19515288	rs859213	G	T	0.3379	0.3379	650	0.220401	0.287866	0.443892	-1.09786	0.565534	0.0522232	0.0786345	0.518349	0.879422
chr1	AKR7A2	19517442	rs2064378	A	G	0.2815	0.2815	650	0.243987	0.316258	0.440422	-1.13342	0.553471	0.0405756	0.155993	0.611507	0.798649
chr1	AKR7A2	19517942	rs12146076	A	G	0.6656	0.3344	650	-0.247581	0.291736	0.396078	-0.921359	0.869761	0.289452	-0.0901587	0.533364	0.865767
chr1	AKR7A2	19518260	rs4912069	A	G	0.2817	0.2817	650	0.260652	0.31834	0.412909	-1.13023	0.555381	0.0418446	0.148889	0.616961	0.809303
chr1	AKR7A2	19522808	rs3790775	A	G	0.2809	0.2809	650	0.180549	0.299989	0.547273	-1.29254	0.519751	0.0128879	0.519566	0.583259	0.373038
chr1	AKR7A2	19530748	rs12117356	C	G	0.7622	0.2378	650	-0.204532	0.313546	0.514195	-1.11433	1.08777	0.305637	0.0394592	0.595073	0.947131
chr1	AKR7A2	19531092	rs3748756	C	T	0.7613	0.2387	650	-0.205639	0.310338	0.507568	-1.11833	1.06948	0.295713	0.0420473	0.58353	0.942557
chr1	AKR7A3	19462980	rs2223702	A	G	0.105	0.105	650	-0.13422	0.429503	0.75466	-1.23257	0.499287	0.0135623	0.755808	0.763563	0.32225
chr1	AKR7A3	19470008	rs12046875	G	T	0.7899	0.2101	650	0.305412	0.349974	0.382843	0.406064	1.15	0.724015	-0.925855	0.694773	0.182663
chr1	AKR7A3	19474904	rs6665735	A	G	0.9043	0.0957	650	0.355306	0.456148	0.436023	0.439294	1.48909	0.767988	-0.839397	0.813543	0.302176
chr1	AKR7A3	19475566	rs4912064	T	G	0.0976	0.0976	650	-0.568231	0.456854	0.213576	-0.842244	0.449381	0.0608983	-1.33995	0.887816	0.131231
chr1	AKR7A3	19476960	rs4483432	A	T	0.8013	0.1987	650	0.229413	0.328979	0.485585	-2.74472	1.1685	0.0188276	1.02573	0.601813	0.0883056
chr1	AKR7A3	19478960	rs6665141	A	G	0.9028	0.0972	650	0.538779	0.477877	0.259555	-3.62854	1.75664	0.0388647	1.40034	0.90082	0.120061
chr1	AKR7A3	19479620	rs12122673	A	T	0.8993	0.1007	650	-0.161203	0.432975	0.709658	-1.48009	1.22018	0.225126	0.232495	0.632818	0.713323
chr1	AKR7A3	19481356	rs1738026	C	T	0.9036	0.0964	650	0.516375	0.469319	0.271217	-3.60057	1.74112	0.0386439	1.38385	0.891125	0.120442
chr1	AKR7A3	19481840	rs1738025	C	T	0.8226	0.1774	650	0.358023	0.327871	0.274849	-2.95615	1.19312	0.0132245	1.12035	0.619435	0.0705029
chr1	AKR7A3	19483828	rs1738023	C	T	0.8279	0.1721	650	0.352227	0.332523	0.289483	-2.95194	1.19466	0.0134757	1.11586	0.618412	0.0711685
chr1	AKR7A3	19486000	rs12405546	A	G	0.8464	0.1536	650	-0.391884	0.427782	0.359623	0.13197	1.44626	0.927294	-0.746658	0.831463	0.369183
chr1	AKR7A3	19486652	rs2013249	C	G	0.3246	0.3246	650	0.257332	0.276191	0.351482	-1.43977	0.586906	0.0141611	0.53686	0.589683	0.3626
chr1	AKR7A3	19490582	rs12029030	A	G	0.9086	0.0914	650	0.48585	0.491119	0.32253	-3.60308	1.75281	0.0398213	1.38964	0.898861	0.122103
chr1	AKR7A3	19491188	rs9729157	C	T	0.3715	0.3715	650	-0.463057	0.26525	0.0808565	-0.795751	0.547304	0.145961	-0.36861	0.491945	0.453682
chr1	AKR7A3	19494856	rs12133034	A	G	0.9201	0.0799	650	0.147551	0.436051	0.735077	-1.72919	1.0799	0.109319	0.356201	0.56672	0.529656
chr1	AKR7A3	19494962	rs4912066	A	T	0.0917	0.0917	650	-0.485999	0.498416	0.329517	-0.816575	0.45115	0.0702982	-1.39558	0.90311	0.122273
chr1	AKR7A3	19500464	rs12407355	C	T	0.3279	0.3279	650	0.230658	0.270035	0.393006	-1.4304	0.580829	0.0137898	0.526095	0.583991	0.367662
chr1	AKR7A3	19500518	rs12132200	C	T	0.795	0.205	650	-0.527878	0.326942	0.106399	-1.95571	1.0129	0.0535072	0.539279	0.6018	0.370194
chr1	AKR7A3	19501428	rs11553813	C	G	0.795	0.205	650	-0.522835	0.329526	0.112597	-1.93805	1.02619	0.0589479	0.528675	0.611502	0.387285
chr1	AKR7A3	19501772	rs10917355	A	T	0.2108	0.2108	650	-0.267356	0.352725	0.448467	-1.33887	0.563762	0.0175548	0.686323	0.685731	0.316893
chr1	AKR7A3	19504844	rs1535037	A	G	0.2037	0.2037	650	-0.249139	0.355354	0.48324	-1.27868	0.554906	0.0212046	0.566591	0.707726	0.423375
chr1	AKR7A3	19504920	rs3828102	C	T	0.4246	0.4246	650	0.103834	0.269644	0.70018	-1.89033	0.653687	0.0038304	0.899651	0.487857	0.0651705
chr1	ARNT	149041088	rs4509581	A	G	0.6234	0.3766	650	0.270777	0.270254	0.316375	-1.18027	0.838232	0.159117	0.12597	0.582681	0.82884
chr1	ARNT	149042400	rs12085336	A	T	0.6233	0.3767	650	0.26712	0.270779	0.323894	-1.185	0.841699	0.15917	0.129186	0.583963	0.824919
chr1	ARNT	149046032	rs12746973	A	G	0.0594	0.0594	650	0.285095	0.554102	0.60689	-1.04629	0.468508	0.0255326	-0.0959451	1.26039	0.939321
chr1	ARNT	149047200	rs4379678	C	T	0.1058	0.1058	650	-0.0767371	0.424001	0.856381	-1.00939	0.507003	0.0464929	-0.206602	0.80171	0.796637
chr1	ARNT	149049424	rs10847	C	T	0.7389	0.2611	650	0.167766	0.329007	0.61011	-0.919885	0.860697	0.285174	-0.0979754	0.576998	0.865166
chr1	ARNT	149059232	rs11589458	G	A	0.3637	0.3637	650	-0.382188	0.271151	0.158687	-0.833647	0.64992	0.1996	-0.234642	0.580202	0.685908
chr1	ARNT	149061984	rs10305724	A	G	0.0757	0.0757	650	0.776358	0.512888	0.130102	-1.3378	0.467576	0.0042212	3.19802	1.106	0.0038338
chr1	ARNT	149066384	rs1889740	C	T	0.6211	0.3789	650	0.252714	0.271494	0.351943	-1.13106	0.840893	0.178604	0.0804813	0.582741	0.890155
chr1	ARNT	149068096	rs3738483	C	T	0.893	0.107	650	0.03243	0.418784	0.938275	-1.49656	1.46326	0.306423	0.249215	0.791855	0.752972
chr1	ARNT	149069616	rs10305711	C	T	0.3648	0.3648	650	-0.384749	0.272077	0.157327	-0.865301	0.650184	0.183236	-0.192219	0.580469	0.740535
chr1	ARNT	149075520	rs2228099	C	G	0.6215	0.3785	650	0.253475	0.271049	0.349704	-1.12748	0.838045	0.178507	0.0779135	0.580469	0.893225
chr1	ARNT	149076544	rs3768016	C	T	0.3648	0.3648	650	-0.382114	0.271585	0.159434	-0.866612	0.649655	0.182218	-0.190937	0.57923	0.741672
chr1	ARNT	149078416	rs2256355	C	T	0.3789	0.3789	650	-0.253535	0.271362	0.350146	-0.975615	0.657346	0.137763	-0.0737516	0.581813	0.899129
chr1	ARNT	149079584	rs3768015	A	G	0.3649	0.3649	650	-0.38172	0.271574	0.159848	-0.867263	0.649569	0.181832	-0.190956	0.579605	0.741809
chr1	ARNT	149082032	rs3768013	A	G	0.3791	0.3791	650	-0.253041	0.271407	0.351166	-0.978552	0.657408	0.136619	-0.070671	0.582214	0.903388
chr1	ARNT	149083504	rs2134688	A	G	0.893	0.107	650	0.0325174	0.4188	0.938111	-1.4964	1.46328	0.30648	0.24913	0.791866	0.753057
chr1	ARNT	149088464	rs7532045	A	G	0.3794	0.3794	650	-0.252923	0.271482	0.351523	-0.981299	0.657211	0.135404	-0.0677595	0.582275	0.907359
chr1	ARNT	149108288	rs11204735	C	T	0.5132	0.4868	650	0.26928	0.27427	0.326195	-1.18677	0.705785	0.0926672	0.17538	0.558233	0.753392
chr1	ARNT	149114272	rs11204737	C	T	0.4869	0.4869	650	-0.27111	0.274205	0.322804	-0.839975	0.753726	0.265094	-0.171721	0.557889	0.758231
chr1	ARNT	149115312	rs3820541	C	G	0.1051	0.1051	650	-0.103692	0.426829	0.808055	-1.01514	0.50707	0.0452887	-0.180148	0.795672	0.820883
chr1	ARNT	149115728	rs10305649	A	C	0.062	0.062	650	-1.27726	0.598762	0.0329109	-0.926194	0.486042	0.0567039	-1.0849	0.933241	0.245029
chr1	ARNT	149116656	rs7517566	A	G	0.1067	0.1067	650	-0.0765808	0.424249	0.856753	-1.00885	0.507036	0.046624	-0.206431	0.794708	0.795051
chr1	ARNT	149121392	rs6679701	C	T	0.1049	0.1049	650	-0.122883	0.426108	0.773052	-1.01952	0.506857	0.0442784	-0.161714	0.794914	0.838794
chr1	ARNT	149122784	rs12410869	G	T	0.6187	0.3813	650	0.251484	0.269871	0.351405	-1.1009	0.835811	0.187781	0.0528398	0.576838	0.927014
chr1	ARNT	149127088	rs7412746	C	T	0.4804	0.4804	650	-0.34117	0.263888	0.19606	-0.905026	0.723048	0.210686	-0.114083	0.537499	0.831913
chr1	ARNT	149128576	rs10399947	A	G	0.3738	0.3738	650	-0.317584	0.264509	0.229885	-1.01698	0.637335	0.11056	-0.0274213	0.567992	0.961495
chr1	ARNT	149135664	rs1889741	C	T	0.3815	0.3815	650	-0.246314	0.269457	0.360658	-1.00466	0.652599	0.123687	-0.0422092	0.576156	0.941599
chr1	DHCR24	55068400	rs11206447	C	T	0.1138	0.1138	650	-0.15373	0.381907	0.687292	-1.47382	0.53364	0.0057479	1.24731	0.574235	0.0298464
chr1	DHCR24	55068852	rs7366025	A	G	0.6434	0.3566	650	0.157026	0.286169	0.583199	-0.835269	0.887782	0.346782	-0.190269	0.632657	0.763609
chr1	DHCR24	55070572	rs1541426	A	G	0.3986	0.3986	650	-0.332021	0.280476	0.236501	-1.16698	0.714651	0.102481	0.126343	0.629127	0.840837
chr1	DHCR24	55071592	rs11588319	A	G	0.7574	0.2426	650	0.172274	0.336081	0.608233	-2.27079	1.12912	0.044313	0.776507	0.642466	0.226803
chr1	DHCR24	55071728	rs141014	C	T	0.8862	0.1138	650	0.101177	0.379697	0.789879	0.921839	0.933118	0.323196	-1.19135	0.565841	0.0352524
chr1	DHCR24	55072056	rs1180850	C	T	0.8862	0.1138	650	0.100815	0.379852	0.790697	0.921331	0.933247	0.323529	-1.19101	0.565904	0.0353241
chr1	DHCR24	55072080	rs6688753	C	T	0.6436	0.3564	650	0.136955	0.287093	0.633333	-0.859215	0.887706	0.333092	-0.170218	0.633315	0.788104
chr1	DHCR24	55073144	rs677003	A	C	0.6436	0.3564	650	0.136387	0.287098	0.634749	-0.859916	0.887734	0.332712	-0.169628	0.633323	0.788825
chr1	DHCR24	55073200	rs676584	A	G	0.6437	0.3563	650	0.135886	0.2871	0.635995	-0.860527	0.887752	0.33238	-0.169114	0.633323	0.789448
chr1	DHCR24	55073392	rs1180852	A	G	0.3566	0.3566	650	-0.134489	0.287662	0.640125	-1.19822	0.690098	0.0825101	0.168348	0.633949	0.790582
chr1	DHCR24	55073808	rs682615	C	T	0.7143	0.2857	650	0.376437	0.309159	0.22337	-2.16477	1.03154	0.0358543	0.742215	0.601752	0.217418
chr1	DHCR24	55073896	rs1180855	C	T	0.1136	0.1136	650	-0.100547	0.381231	0.791978	-1.46016	0.535282	0.0063751	1.19158	0.567002	0.0355929
chr1	DHCR24	55074064	rs662316	A	G	0.8438	0.1562	650	0.446219	0.338929	0.187988	0.673925	0.934532	0.470826	-1.07526	0.567072	0.0579387
chr1	DHCR24	55074272	rs12725171	G	T	0.8438	0.1562	650	0.445603	0.338152	0.187584	0.670314	0.934677	0.473275	-1.07285	0.566862	0.0584105
chr1	DHCR24	55074976	rs12136248	G	T	0.8853	0.1147	650	0.139543	0.38141	0.714469	0.979099	0.934476	0.294753	-1.22598	0.5669	0.0305724
chr1	DHCR24	55075308	rs1544908	A	C	0.1575	0.1575	650	-0.472257	0.338177	0.16257	-1.48824	0.544586	0.00628	1.09859	0.566325	0.0523973
chr1	DHCR24	55076028	rs6681687	A	G	0.1572	0.1572	650	-0.463184	0.337836	0.170365	-1.47883	0.544698	0.0066286	1.07811	0.570743	0.0588981
chr1	DHCR24	55076340	rs12754095	A	T	0.7543	0.2457	650	0.166267	0.339523	0.624341	-2.28049	1.13677	0.0448431	0.784021	0.648421	0.226615
chr1	DHCR24	55076368	rs12141358	G	T	0.8432	0.1568	650	0.452695	0.337663	0.180027	0.64266	0.949312	0.498422	-1.05562	0.574734	0.0662528
chr1	DHCR24	55077560	rs7549251	A	G	0.5966	0.4034	650	0.337728	0.280908	0.229258	-0.967345	0.863289	0.262486	-0.0836049	0.633639	0.895029
chr1	DHCR24	55077624	rs10788989	A	T	0.1562	0.1562	650	-0.437181	0.337814	0.195615	-1.45206	0.544512	0.0076597	1.01864	0.580637	0.0793723
chr1	DHCR24	55078320	rs2114577	G	T	0.844	0.156	650	0.431376	0.338002	0.201866	0.56534	0.96561	0.558229	-1.00588	0.582399	0.0841449
chr1	DHCR24	55078356	rs2114578	A	C	0.1557	0.1557	650	-0.425657	0.338284	0.208289	-1.44052	0.544358	0.0081383	0.992552	0.584229	0.0893366
chr1	DHCR24	55079016	rs4927163	A	C	0.1555	0.1555	650	-0.419826	0.338616	0.215039	-1.43464	0.544228	0.0083866	0.97906	0.585861	0.0946926
chr1	DHCR24	55079208	rs4927164	A	G	0.8664	0.1336	650	0.574771	0.349728	0.100284	0.22587	1.07955	0.834272	-0.768732	0.620565	0.215434
chr1	DHCR24	55079344	rs6703273	A	G	0.0843	0.0843	650	-0.400858	0.430725	0.35203	-1.28787	0.516372	0.0126286	0.906178	0.651679	0.164369
chr1	DHCR24	55080280	rs17111100	A	C	0.2379	0.2379	650	-0.253286	0.332036	0.445567	-0.745594	0.51702	0.149274	-0.739474	0.643011	0.250137
chr1	DHCR24	55080664	rs7551008	C	T	0.3325	0.3325	650	-0.305368	0.297344	0.304427	-0.921616	0.631236	0.144285	-0.244696	0.622517	0.694264
chr1	DHCR24	55080808	rs12026851	C	T	0.75	0.25	650	0.185818	0.333658	0.577588	-2.20161	1.1254	0.0504314	0.732964	0.639719	0.251894
chr1	DHCR24	55081944	rs642998	A	G	0.6698	0.3302	650	0.318618	0.295482	0.2809	-1.43809	0.935455	0.124216	0.262894	0.619068	0.671084
chr1	DHCR24	55083204	rs11580133	C	T	0.7624	0.2376	650	0.248912	0.327932	0.447831	-2.2163	1.13999	0.051879	0.733782	0.639039	0.250862
chr1	DHCR24	55084040	rs11206451	C	T	0.7626	0.2374	650	0.249092	0.327114	0.446368	-2.21474	1.13972	0.0519873	0.732651	0.638581	0.251253
chr1	DHCR24	55084392	rs11206452	C	T	0.7629	0.2371	650	0.249585	0.326334	0.444382	-2.21317	1.1393	0.0520676	0.731501	0.63804	0.251596
chr1	DHCR24	55085028	rs687912	C	T	0.3145	0.3145	650	-0.399103	0.287906	0.165678	-0.928183	0.609864	0.128022	-0.260614	0.604482	0.66637
chr1	DHCR24	55085064	rs593722	C	T	0.6854	0.3146	650	0.399058	0.287925	0.165753	-1.44938	0.934278	0.120821	0.260583	0.604507	0.666419
chr1	DHCR24	55085424	rs592144	A	G	0.6854	0.3146	650	0.399165	0.288032	0.165797	-1.45023	0.934429	0.120663	0.261226	0.604656	0.665724
chr1	DHCR24	55085600	rs591102	C	T	0.6853	0.3147	650	0.398984	0.288107	0.166099	-1.45	0.93459	0.120787	0.261096	0.60489	0.666002
chr1	DHCR24	55085748	rs590621	A	G	0.3146	0.3146	650	-0.398938	0.2881	0.166138	-0.927716	0.61012	0.128374	-0.261248	0.604878	0.665813
chr1	DHCR24	55085944	rs594365	A	G	0.6854	0.3146	650	0.39912	0.288036	0.165851	-1.45046	0.934447	0.12061	0.261397	0.604668	0.665525
chr1	DHCR24	55086140	rs12116486	C	T	0.0774	0.0774	650	-0.608328	0.435616	0.162571	-1.27814	0.515356	0.0131339	0.870291	0.639618	0.173627
chr1	DHCR24	55086728	rs683737	C	T	0.6855	0.3145	650	0.399166	0.287913	0.165621	-1.44977	0.934291	0.120726	0.260863	0.604506	0.666082
chr1	DHCR24	55086920	rs672394	C	G	0.3157	0.3157	650	-0.393754	0.289978	0.174503	-0.911968	0.610434	0.135185	-0.286478	0.609251	0.638202
chr1	DHCR24	55088200	rs7373	C	G	0.6708	0.3292	650	0.31953	0.295942	0.280274	-1.55051	0.946157	0.101267	0.343563	0.622857	0.581228
chr1	DHCR24	55088912	rs7374	A	G	0.6579	0.3421	650	0.305602	0.302689	0.312676	-1.69883	0.963854	0.0779787	0.453749	0.632685	0.473263
chr1	DHCR24	55090272	rs1138030	A	G	0.2536	0.2536	650	-0.161307	0.330891	0.625909	-0.640168	0.513469	0.212489	-0.980722	0.648816	0.130647
chr1	DHCR24	55090696	rs667222	C	T	0.6556	0.3444	650	0.283437	0.303475	0.350319	-1.77055	0.967206	0.0671633	0.506498	0.632676	0.423384
chr1	DHCR24	55091596	rs631749	C	T	0.3456	0.3456	650	-0.271489	0.303582	0.371169	-0.741743	0.61902	0.230819	-0.531289	0.63143	0.40012
chr1	DHCR24	55092488	rs718265	A	G	0.3467	0.3467	650	-0.259383	0.303502	0.392754	-0.725938	0.616835	0.239245	-0.556122	0.62952	0.377017
chr1	DHCR24	55098384	rs11206455	C	T	0.5518	0.4482	650	0.304457	0.277395	0.272398	-2.07565	0.791506	0.008731	0.844456	0.579797	0.145263
chr1	DHCR24	55098728	rs6588533	C	G	0.684	0.316	650	-0.0524692	0.298903	0.860656	-2.92224	0.971372	0.0026266	1.2615	0.568071	0.0263726
chr1	DHCR24	55098932	rs4927168	A	C	0.0562	0.0562	650	-0.761337	0.504115	0.130981	-0.996355	0.49088	0.0423839	-0.5569	0.978249	0.569164
chr1	DHCR24	55099520	rs6676123	A	G	0.6813	0.3187	650	-0.0763636	0.291527	0.793365	-2.94915	0.950515	0.0019177	1.28009	0.553502	0.0207386
chr1	DHCR24	55099992	rs602671	A	C	0.3184	0.3184	650	0.0767265	0.29201	0.792741	-0.387935	0.532911	0.466641	-1.28228	0.55411	0.0206609
chr1	DHCR24	55100080	rs6666716	C	T	0.318	0.318	650	0.0772847	0.29251	0.791616	-0.387012	0.533024	0.467796	-1.28433	0.554745	0.0206034
chr1	DHCR24	55100528	rs12025718	C	T	0.3	0.3	650	-0.0117401	0.299689	0.968751	-0.405537	0.525605	0.440374	-1.30311	0.562944	0.0206229
chr1	DHCR24	55103216	rs17111142	C	G	0.9427	0.0573	650	0.719	0.50282	0.152736	-2.03174	1.7358	0.241804	0.516338	0.926271	0.577228
chr1	DHCR24	55106040	rs642737	A	G	0.3746	0.3746	650	-0.0811201	0.274337	0.767463	-0.222764	0.581274	0.701546	-1.31376	0.537784	0.0145693
chr1	DHCR24	55106112	rs600491	C	T	0.4528	0.4528	650	-0.254693	0.269944	0.345424	-0.359751	0.677964	0.595672	-0.87934	0.570186	0.123025
chr1	DHCR24	55108684	rs11206457	A	T	0.5461	0.4539	650	0.248036	0.269409	0.357224	-2.07821	0.784495	0.0080706	0.847151	0.569514	0.136883
chr1	DHCR24	55109536	rs608458	C	G	0.378	0.378	650	-0.0678456	0.273558	0.804125	-0.288759	0.582715	0.620218	-1.19178	0.536879	0.0264305
chr1	DHCR24	55111268	rs7551288	A	G	0.4538	0.4538	650	-0.23485	0.268073	0.380993	-0.437205	0.674793	0.517043	-0.779599	0.565686	0.168157
chr1	DHCR24	55113696	rs2075390	C	T	0.4594	0.4594	650	-0.249739	0.271325	0.357342	-0.482192	0.684895	0.48141	-0.723333	0.576275	0.209411
chr1	DHCR24	55114504	rs638944	G	T	0.557	0.443	650	0.314165	0.272763	0.249408	-1.88828	0.802584	0.0186353	0.669584	0.575346	0.244508
chr1	DHCR24	55115516	rs589244	A	T	0.5564	0.4436	650	0.298973	0.273765	0.274798	-1.84776	0.80578	0.0218402	0.637657	0.579674	0.271321
chr1	DHCR24	55117744	rs684718	A	T	0.1473	0.1473	650	-0.754154	0.352403	0.0323521	-1.35849	0.535161	0.011134	0.790417	0.610739	0.195597
chr1	DHCR24	55118424	rs589895	C	T	0.0866	0.0866	650	-0.475258	0.440021	0.280106	-1.31922	0.506063	0.0091383	1.16428	0.661309	0.0783125
chr1	DHCR24	55122456	rs665746	C	T	0.0875	0.0875	650	-0.423039	0.436323	0.332269	-1.31958	0.506268	0.0091479	1.17728	0.658248	0.0736949
chr1	DHCR24	55122612	rs601902	A	G	0.0885	0.0885	650	-0.371221	0.431752	0.389898	-1.31915	0.506385	0.0091867	1.18538	0.654196	0.0699908
chr1	DHCR24	55125960	rs2274941	G	T	0.3734	0.3734	650	0.00565895	0.271709	0.983383	-1.19834	0.628362	0.0565098	0.164567	0.543274	0.761953
chr1	DHCR24	55126776	rs6588536	G	T	0.0888	0.0888	650	-0.364039	0.43597	0.403712	-1.31965	0.506543	0.0091816	1.19541	0.663003	0.0713833
chr1	DHCR24	55126780	rs6588537	A	G	0.0948	0.0948	650	-0.11141	0.468646	0.812092	-1.29023	0.511678	0.0116835	1.11773	0.673263	0.0968806
chr1	DHCR24	55126888	rs3170766	A	C	0.5393	0.4607	650	0.163494	0.275226	0.552488	-1.60816	0.800188	0.04446	0.458843	0.594404	0.440151
chr1	DHCR24	55126924	rs4927176	C	T	0.4601	0.4601	650	-0.168019	0.275615	0.542117	-0.69407	0.704106	0.324258	-0.455025	0.594748	0.444229
chr1	DHCR24	55131048	rs6701489	C	T	0.9109	0.0891	650	0.34358	0.443191	0.438197	1.09607	1.2351	0.374846	-1.20677	0.680875	0.0763326
chr1	DHCR24	55132048	rs602518	C	T	0.0829	0.0829	650	-0.542692	0.482095	0.260295	-1.03941	0.505179	0.0396374	-0.0833568	0.869914	0.923662
chr1	DHCR24	55135924	rs12565785	A	G	0.2858	0.2858	650	0.0804128	0.309816	0.795211	-0.542888	0.535487	0.310667	-1.0426	0.599541	0.0820361
chr1	DHCR24	55142232	rs12037220	A	G	0.2848	0.2848	650	0.0748647	0.309875	0.809093	-0.546557	0.53545	0.307376	-1.03691	0.599327	0.0836089
chr1	DHCR24	55142760	rs12081312	A	G	0.5521	0.4479	650	0.201695	0.274865	0.463073	-1.42161	0.799864	0.0755158	0.295551	0.58297	0.612173
chr1	EPHX1	224045200	rs12732891	G	T	0.8928	0.1072	650	0.14648	0.512454	0.775	-2.65173	2.13117	0.213404	0.850647	1.09158	0.435814
chr1	EPHX1	224045472	rs4653678	C	T	0.108	0.108	650	-0.112666	0.509189	0.824886	-0.948714	0.472878	0.0448289	-0.864212	1.08339	0.425047
chr1	EPHX1	224047136	rs4653434	C	T	0.8891	0.1109	650	0.0652242	0.500307	0.896275	-2.64762	2.07799	0.202619	0.848976	1.06224	0.424156
chr1	EPHX1	224047216	rs1011382	A	G	0.8898	0.1102	650	0.0171808	0.494232	0.972269	-2.7174	2.05531	0.186122	0.886143	1.04956	0.398501
chr1	EPHX1	224048208	rs2175868	C	T	0.9265	0.0735	650	-0.0322375	0.746065	0.965534	-4.6389	3.29835	0.159597	1.93358	1.74109	0.266759
chr1	EPHX1	224051744	rs11583940	A	G	0.6628	0.3372	650	-0.0178475	0.301381	0.952778	-0.797678	1.09172	0.464988	-0.200158	0.678828	0.768103
chr1	EPHX1	224055440	rs10157103	C	T	0.1999	0.1999	650	-0.118296	0.35392	0.738195	-1.04544	0.557964	0.0609752	-0.0324904	0.438858	0.940983
chr1	EPHX1	224056368	rs10915877	C	G	0.4465	0.4465	650	0.0599453	0.267407	0.822623	-1.05485	0.603873	0.0806715	-0.0129505	0.6264	0.983505
chr1	EPHX1	224056432	rs6694873	A	G	0.8477	0.1523	650	0.091959	0.407134	0.821303	-0.971175	0.826648	0.240061	-0.0567529	0.544886	0.917046
chr1	EPHX1	224056448	rs11588197	G	T	0.9102	0.0898	650	-0.538843	0.440862	0.221614	-0.316853	1.97344	0.872441	-0.405485	1.01077	0.688298
chr1	EPHX1	224056992	rs6687036	C	T	0.4473	0.4473	650	0.0856079	0.265724	0.747325	-1.10491	0.604916	0.0677667	0.0500149	0.620738	0.935781
chr1	EPHX1	224061136	rs10799324	A	C	0.5483	0.4517	650	0.220184	0.266934	0.409449	-0.985473	0.67232	0.142708	-0.0855297	0.552217	0.876913
chr1	EPHX1	224061184	rs10915878	C	T	0.3211	0.3211	650	-0.194746	0.287661	0.498407	-1.09799	0.594504	0.0647613	0.0365823	0.569004	0.948738
chr1	EPHX1	224061840	rs4653436	A	G	0.3216	0.3216	650	-0.198032	0.286412	0.489299	-1.0834	0.593362	0.0678689	0.0144584	0.565497	0.979602
chr1	EPHX1	224062736	rs4559463	A	G	0.352	0.352	650	-0.251905	0.294038	0.391606	-1.08859	0.594063	0.0668853	0.0157836	0.557269	0.977404
chr1	EPHX1	224063584	rs10737418	A	G	0.4357	0.4357	650	0.260889	0.26712	0.328731	-1.2091	0.609564	0.0473059	0.171364	0.609387	0.778552
chr1	EPHX1	224066608	rs6426089	A	G	0.5153	0.4847	650	-0.308043	0.251372	0.220407	-1.05621	0.811203	0.192908	-0.0107689	0.536628	0.983989
chr1	EPHX1	224067584	rs1467143	A	G	0.5148	0.4852	650	-0.319012	0.250627	0.203069	-1.07955	0.807954	0.181498	0.0102947	0.533695	0.98461
chr1	EPHX1	224074720	rs10753410	C	T	0.1232	0.1232	650	0.211716	0.513656	0.680211	-0.857698	0.509639	0.0923845	-1.19174	1.31674	0.36543
chr1	EPHX1	224079200	rs2854450	C	T	0.7827	0.2173	650	-0.0849854	0.321416	0.791465	-1.38334	0.686479	0.0438919	0.208415	0.427169	0.625622
chr1	EPHX1	224079232	rs2854451	A	G	0.2536	0.2536	650	0.299241	0.297076	0.313797	-1.4177	0.552119	0.0102362	0.55011	0.490811	0.262365
chr1	EPHX1	224079312	rs3753658	G	T	0.8912	0.1088	650	-0.199636	0.364886	0.584297	-0.874285	1.70072	0.607205	-0.099481	0.845666	0.906356
chr1	EPHX1	224079344	rs3753659	C	T	0.109	0.109	650	0.199636	0.364874	0.584285	-1.07325	0.465001	0.0209961	0.099481	0.845661	0.906355
chr1	EPHX1	224079392	rs3753660	C	T	0.1122	0.1122	650	0.195123	0.364111	0.592035	-1.0717	0.46618	0.0215104	0.0852132	0.846477	0.919814
chr1	EPHX1	224079664	rs3738040	A	G	0.0805	0.0805	650	0.0209722	0.572399	0.970773	-0.863065	0.470519	0.0666119	-2.20206	1.48978	0.139376
chr1	EPHX1	224079984	rs1877724	C	T	0.7432	0.2568	650	-0.255115	0.293956	0.385467	-0.242875	0.800328	0.761532	-0.59981	0.490081	0.22099
chr1	EPHX1	224080016	rs3738042	A	G	0.3099	0.3099	650	-0.22841	0.284424	0.421939	-1.13064	0.59499	0.0573993	0.0872156	0.594724	0.883409
chr1	EPHX1	224080960	rs3753661	G	T	0.0934	0.0934	650	-0.541827	0.531585	0.308076	-0.866535	0.466251	0.0630958	-2.05905	1.34802	0.126644
chr1	EPHX1	224081632	rs3766934	G	T	0.9057	0.0943	650	0.524971	0.535142	0.326596	-5.02087	2.66193	0.0592714	2.07835	1.35176	0.124167
chr1	EPHX1	224081744	rs2671272	A	G	0.2284	0.2284	650	0.0702177	0.311696	0.821764	-0.959373	0.561982	0.0877989	-0.21487	0.42531	0.613412
chr1	EPHX1	224081920	rs3738043	G	A	0.0949	0.0949	650	-0.549074	0.530203	0.300393	-0.867616	0.466315	0.0628033	-2.04969	1.34674	0.128017
chr1	EPHX1	224081984	rs2854456	T	C	0.2567	0.2567	650	0.255544	0.294107	0.384912	-1.44152	0.552395	0.0090653	0.597841	0.490252	0.22267
chr1	EPHX1	224084656	rs4149222	T	G	0.1151	0.1151	650	-0.0080639	0.35524	0.98189	-1.09107	0.463809	0.0186521	0.163193	0.842737	0.846453
chr1	EPHX1	224084752	rs2671270	G	A	0.2514	0.2514	650	0.399315	0.297249	0.179153	-1.41503	0.55345	0.0105654	0.537057	0.489425	0.272501
chr1	EPHX1	224086256	rs1051740	C	T	0.3035	0.3035	650	0.755835	0.290329	0.0092311	-0.830939	0.569279	0.144391	-0.414449	0.623376	0.506149
chr1	EPHX1	224086272	rs2292566	A	G	0.1135	0.1135	650	0.0422992	0.371502	0.909349	-1.45145	0.519747	0.0052285	1.74308	0.726335	0.016403
chr1	EPHX1	224086400	rs2260863	C	G	0.6725	0.3275	650	0.586681	0.285554	0.0399238	-0.403033	0.677415	0.551872	-0.516904	0.449043	0.249682
chr1	EPHX1	224087616	rs2740168	A	G	0.3798	0.3798	650	0.382844	0.297488	0.198121	-0.869586	0.605178	0.150744	-0.286879	0.595736	0.630123
chr1	EPHX1	224090496	rs10915884	C	T	0.8103	0.1897	650	-0.722658	0.408638	0.0769848	-0.700293	1.27407	0.582558	-0.218082	0.733066	0.76609
chr1	EPHX1	224091424	rs2740170	C	T	0.7585	0.2415	650	0.138292	0.286222	0.62898	-0.19257	0.730929	0.792196	-0.62879	0.482032	0.192078
chr1	EPHX1	224092144	rs2740171	A	C	0.2422	0.2422	650	-0.142602	0.287838	0.620301	-1.45263	0.606986	0.0167032	0.630563	0.485308	0.193839
chr1	EPHX1	224092320	rs2671267	A	G	0.1164	0.1164	650	-0.0530915	0.429443	0.901609	-1.00942	0.479717	0.0353619	-0.282243	0.817776	0.729993
chr1	EPHX1	224092864	rs4149223	C	G	0.4733	0.4733	650	-0.0753444	0.240623	0.754188	-1.7466	0.789947	0.0270339	0.640968	0.501545	0.201254
chr1	EPHX1	224093024	rs2234922	A	G	0.8087	0.1913	650	0.159581	0.324325	0.622691	-1.4726	1.18836	0.215275	0.240855	0.646092	0.709306
chr1	EPHX1	224093952	rs4149226	T	C	0.4529	0.4529	650	-0.210081	0.260458	0.419907	-0.524327	0.616901	0.395361	-0.549173	0.417868	0.188771
chr1	EPHX1	224098848	rs1051741	C	T	0.8996	0.1004	650	-0.0209154	0.446746	0.962659	-1.74405	1.5983	0.27519	0.373292	0.824744	0.650826
chr1	EPHX1	224099712	rs4653695	C	A	0.0961	0.0961	650	-0.152863	0.429916	0.722167	-0.877433	0.489894	0.0732823	-0.756386	0.950083	0.425959
chr1	EPHX1	224100096	rs6965	A	G	0.6301	0.3699	650	-0.287567	0.285224	0.313352	0.128632	0.86956	0.8824	-0.879847	0.561789	0.117313
chr1	EPHX1	224100592	rs2740174	A	G	0.888	0.112	650	0.0340972	0.415666	0.934623	-1.58485	1.53304	0.30123	0.286596	0.791877	0.717412
chr1	EPHX1	224102928	rs360063	A	G	0.3842	0.3842	650	-0.19683	0.266798	0.460667	-0.616708	0.645181	0.339139	-0.478127	0.479482	0.31868
chr1	EPHX1	224103936	rs2292558	C	G	0.867	0.133	650	0.276752	0.428259	0.518133	-0.805354	1.52649	0.597786	-0.150136	0.799417	0.851028
chr1	EPHX1	224107024	rs1009668	C	T	0.9017	0.0983	650	0.252812	0.41895	0.546215	-2.23796	1.80059	0.213903	0.671713	0.944612	0.477023
chr1	EPHX1	224111392	rs9919303	A	G	0.2955	0.2955	650	0.447064	0.303495	0.140737	-1.03785	0.542662	0.0558111	-0.0483349	0.575071	0.933016
chr1	EPHX1	224117232	rs10158985	A	C	0.2591	0.2591	650	-0.118952	0.311438	0.702503	-1.25372	0.538026	0.0197944	0.382566	0.577356	0.507576
chr1	FMO2	169401664	rs12076944	G	T	0.0706	0.0706	650	0.34018	0.575942	0.554755	-0.999904	0.460118	0.0297694	-0.45797	1.11581	0.681486
chr1	FMO2	169402752	rs10912478	A	G	0.7335	0.2665	650	0.0865252	0.282879	0.759701	-0.200032	0.65722	0.760853	-0.650059	0.473693	0.169964
chr1	FMO2	169403568	rs12079736	C	T	0.0704	0.0704	650	0.351526	0.564774	0.533667	-1.00707	0.459963	0.0285635	-0.407095	1.11098	0.714046
chr1	FMO2	169403680	rs12072579	G	T	0.9296	0.0704	650	-0.351526	0.564774	0.533667	-1.82126	2.20798	0.409455	0.407095	1.11098	0.714046
chr1	FMO2	169403696	rs11806352	G	T	0.1743	0.1743	650	-0.387994	0.374069	0.299631	-1.48841	0.598415	0.0128735	0.986989	0.660354	0.13501
chr1	FMO2	169404400	rs7887919	A	C	0.0691	0.0691	650	0.0210832	0.617555	0.972766	-1.05671	0.491033	0.0313969	-0.0505077	1.00449	0.959898
chr1	FMO2	169405312	rs12134777	A	T	0.3371	0.3371	650	0.00892794	0.264825	0.973106	-1.46731	0.662926	0.0268713	0.496786	0.458296	0.278371
chr1	FMO2	169406384	rs7891433	C	T	0.3367	0.3367	650	0.01346	0.26451	0.959416	-1.471	0.662497	0.026393	0.501026	0.457555	0.273513
chr1	FMO2	169406448	rs7887295	A	G	0.6635	0.3365	650	-0.0127961	0.264307	0.961387	-0.468525	0.631751	0.458312	-0.501203	0.457397	0.273178
chr1	FMO2	169411872	rs11807206	A	G	0.8471	0.1529	650	0.272878	0.358	0.445923	0.729178	1.00744	0.469193	-1.11745	0.623311	0.0730114
chr1	FMO2	169413232	rs12136568	A	C	0.7346	0.2654	650	0.0766506	0.282221	0.785931	-0.14952	0.663615	0.821737	-0.686402	0.474598	0.148099
chr1	FMO2	169415152	rs7545752	A	G	0.183	0.183	650	0.308045	0.327545	0.346979	-1.04851	0.5453	0.054503	-0.0448088	0.574975	0.937882
chr1	FMO2	169418256	rs12752688	C	T	0.8877	0.1123	650	-0.241832	0.357286	0.498496	-0.750532	0.926892	0.418095	-0.18399	0.587124	0.753996
chr1	FMO2	169418608	rs926268	G	T	0.4035	0.4035	650	0.0333591	0.267763	0.900853	-1.6594	0.730818	0.0231709	0.589054	0.491918	0.231126
chr1	FMO2	169420064	rs3754495	G	T	0.2977	0.2977	650	-0.0890729	0.290735	0.759322	-1.54442	0.63155	0.0144676	0.645227	0.551156	0.241728
chr1	FMO2	169421584	rs2020870	A	G	0.928	0.072	650	0.0257013	0.572853	0.964215	-0.884573	1.76224	0.615696	-0.0998691	0.931437	0.914614
chr1	FMO2	169421728	rs6657314	C	T	0.5925	0.4075	650	-0.0286035	0.264719	0.913954	-0.48409	0.608086	0.42598	-0.591366	0.487251	0.224871
chr1	FMO2	169423616	rs11806072	A	G	0.4075	0.4075	650	0.0287541	0.264712	0.913501	-1.66691	0.732045	0.022783	0.591531	0.487426	0.224908
chr1	FMO2	169424496	rs3768570	A	G	0.4075	0.4075	650	0.0288494	0.26472	0.913218	-1.66769	0.732121	0.0227333	0.592275	0.487555	0.224447
chr1	FMO2	169424912	rs12566823	C	T	0.7225	0.2775	650	0.181503	0.297138	0.541307	-0.257668	0.788845	0.743941	-0.628346	0.532634	0.238121
chr1	FMO2	169425120	rs12087971	C	T	0.052	0.052	650	0.164981	0.593546	0.781044	-1.08218	0.460706	0.0188256	0.164882	1.23067	0.89342
chr1	FMO2	169427328	rs12091865	C	T	0.052	0.052	650	0.165381	0.593487	0.780506	-1.08235	0.460745	0.0188174	0.166179	1.2308	0.892598
chr1	FMO2	169429200	rs2020860	C	T	0.0521	0.0521	650	0.164777	0.593443	0.781271	-1.0825	0.460751	0.0188029	0.167417	1.23095	0.891816
chr1	FMO2	169430736	rs7556029	A	G	0.847	0.153	650	0.248629	0.401183	0.535429	-0.242931	1.07727	0.821586	-0.50585	0.655034	0.439966
chr1	FMO2	169430768	rs7518693	A	G	0.1546	0.1546	650	-0.240216	0.398557	0.546699	-1.25067	0.572848	0.0290174	0.488266	0.648077	0.451205
chr1	FMO2	169433152	rs10912537	A	G	0.7314	0.2686	650	0.0697702	0.314622	0.824502	-0.806465	0.778323	0.300128	-0.198551	0.513653	0.699091
chr1	FMO2	169433296	rs10912538	C	G	0.2689	0.2689	650	-0.0625916	0.3126	0.841301	-1.21904	0.613509	0.0469221	0.2185	0.49409	0.658324
chr1	FMO2	169435168	rs2307492	C	T	0.0918	0.0918	650	0.224637	0.366174	0.539565	-1.14323	0.508224	0.0244834	0.44605	0.626504	0.476486
chr1	FMO2	169435200	rs2020862	C	T	0.6849	0.3151	650	0.0703338	0.286844	0.806303	-0.499875	0.694691	0.471794	-0.47651	0.477745	0.318564
chr1	FMO2	169435312	rs7542361	C	T	0.8437	0.1563	650	0.22955	0.395985	0.562121	-0.313476	1.04089	0.76329	-0.465399	0.639394	0.466691
chr1	FMO2	169435424	rs2075987	A	C	0.592	0.408	650	-0.0263184	0.26547	0.921028	-0.474699	0.606988	0.434181	-0.604099	0.487059	0.214864
chr1	FMO2	169436064	rs13376335	C	T	0.9069	0.0931	650	-0.222316	0.369382	0.547268	-0.196881	1.11232	0.859509	-0.476223	0.631423	0.450725
chr1	FMO2	169436176	rs6692347	C	T	0.7268	0.2732	650	0.0510389	0.317313	0.872214	-0.724902	0.749371	0.333371	-0.268489	0.508791	0.597708
chr1	FMO2	169436624	rs12730113	C	G	0.0938	0.0938	650	0.222295	0.370922	0.54897	-1.15245	0.50958	0.0237244	0.491602	0.634054	0.438144
chr1	FMO2	169436832	rs10798263	C	T	0.3153	0.3153	650	-0.0736553	0.289339	0.79906	-1.48101	0.638539	0.0203751	0.504588	0.481016	0.294176
chr1	FMO2	169436864	rs2236874	A	T	0.5903	0.4097	650	-0.0235096	0.268138	0.930133	-0.446945	0.607677	0.462036	-0.639396	0.491531	0.193318
chr1	FMO2	169437168	rs10912552	A	G	0.6847	0.3153	650	0.0744049	0.289768	0.797353	-0.46479	0.694003	0.503035	-0.512146	0.481065	0.287054
chr1	FMO2	169437200	rs2205724	C	G	0.6847	0.3153	650	0.0749859	0.28991	0.795903	-0.462136	0.693141	0.504946	-0.515142	0.480807	0.283985
chr1	FMO2	169437360	rs4916183	A	T	0.9047	0.0953	650	-0.219747	0.373944	0.556769	-0.0938339	1.12453	0.9335	-0.533567	0.639167	0.403839
chr1	FMO2	169437600	rs12758408	A	C	0.9001	0.0999	650	-0.245246	0.372923	0.510775	-0.0886568	1.11762	0.936773	-0.54121	0.643322	0.400195
chr1	FMO2	169438768	rs7527478	G	T	0.8337	0.1663	650	-0.0623611	0.39682	0.875125	-0.534412	0.985102	0.587478	-0.356699	0.603035	0.554181
chr1	FMO2	169440032	rs2075988	C	T	0.0883	0.0883	650	-0.474848	0.428057	0.267296	-1.13535	0.528168	0.0315872	0.234111	0.749582	0.754796
chr1	FMO2	169440768	rs16864174	G	T	0.9118	0.0882	650	0.476697	0.427847	0.265203	-0.676788	1.31234	0.606057	-0.228637	0.749354	0.760281
chr1	FMO2	169440928	rs16864177	A	T	0.088	0.088	650	-0.478624	0.427616	0.263019	-1.13273	0.528017	0.0319331	0.222956	0.748988	0.765951
chr1	FMO2	169441152	rs2020863	A	G	0.9121	0.0879	650	0.480481	0.427394	0.260924	-0.694717	1.31145	0.596298	-0.218488	0.748801	0.770452
chr1	FMO2	169442208	rs2049920	A	G	0.0881	0.0881	650	-0.480481	0.427394	0.260924	-1.13169	0.527961	0.0320718	0.218488	0.748801	0.770452
chr1	FMO2	169442272	rs2282726	G	T	0.8709	0.1291	650	-0.00833944	0.355184	0.981268	0.692456	1.10269	0.530025	-0.988768	0.635675	0.119836
chr1	FMO2	169442688	rs2179105	A	G	0.5653	0.4347	650	0.113091	0.27275	0.678411	-0.304228	0.600407	0.612363	-0.799943	0.501942	0.111004
chr1	FMO2	169442864	rs7527067	C	T	0.1452	0.1452	650	-0.127547	0.403576	0.751971	-1.29418	0.565037	0.0219965	0.567919	0.617495	0.357722
chr1	FMO2	169443744	rs2075989	C	T	0.1452	0.1452	650	-0.127324	0.403617	0.752414	-1.29426	0.56506	0.0219928	0.568029	0.617535	0.35766
chr1	FMO2	169443824	rs2075990	G	T	0.5657	0.4343	650	0.11909	0.271758	0.661226	-0.298772	0.600086	0.618567	-0.804078	0.500605	0.108227
chr1	FMO2	169443904	rs2075991	A	G	0.6171	0.3829	650	0.135879	0.279597	0.62698	-0.281289	0.611915	0.645741	-0.730305	0.502692	0.146283
chr1	FMO2	169444032	rs16864191	A	G	0.0513	0.0513	650	0.0452647	0.594419	0.9393	-1.10134	0.461081	0.0169121	0.327363	1.26527	0.795843
chr1	FMO2	169444112	rs2072755	C	T	0.9119	0.0881	650	0.475213	0.42961	0.268662	-0.709494	1.31313	0.588986	-0.209324	0.749693	0.780081
chr1	FMO2	169444144	rs2072756	G	T	0.8547	0.1453	650	0.126851	0.403699	0.753353	-0.157349	1.01652	0.876986	-0.568616	0.617621	0.35723
chr1	FMO2	169444400	rs12142993	A	G	0.0506	0.0506	650	0.404318	0.653254	0.535963	-1.26224	0.522102	0.0156231	1.06501	0.936147	0.255268
chr1	FMO2	169444768	rs2020869	A	G	0.8722	0.1278	650	0.0254465	0.346131	0.941395	0.709691	1.09241	0.515914	-0.996746	0.627439	0.112152
chr1	FMO2	169445904	rs7512785	C	T	0.7269	0.2731	650	0.0837886	0.289469	0.772232	0.167191	0.770458	0.828206	-0.909206	0.555496	0.101684
chr1	FMO2	169446096	rs7515157	C	T	0.7255	0.2745	650	0.0994198	0.290037	0.731762	0.104218	0.770786	0.892446	-0.864048	0.558353	0.121744
chr1	FMO2	169446832	rs6668231	C	T	0.0515	0.0515	650	0.0212106	0.592129	0.971425	-1.10435	0.461327	0.0166726	0.347605	1.26519	0.783512
chr1	FMO2	169448464	rs17568302	A	G	0.8379	0.1621	650	-0.481174	0.471694	0.307682	-2.20218	1.5591	0.157812	0.666347	0.868263	0.442815
chr1	FMO2	169454400	rs12121072	C	T	0.8534	0.1466	650	0.154053	0.403724	0.702773	-0.234208	1.01584	0.817659	-0.517962	0.618186	0.402102
chr1	FMO2	169454608	rs10798271	C	T	0.3061	0.3061	650	-0.141297	0.289773	0.625824	-1.41815	0.637555	0.0261242	0.439932	0.479643	0.359034
chr1	FMO2	169454688	rs10912593	C	T	0.6939	0.3061	650	0.141334	0.289772	0.625733	-0.538281	0.692759	0.437153	-0.439934	0.479645	0.359034
chr1	FMO2	169456736	rs10912598	G	T	0.2002	0.2002	650	0.100688	0.327447	0.758467	-1.30952	0.518029	0.0114752	0.654233	0.594798	0.271365
chr1	FMO2	169458208	rs981460	C	T	0.7635	0.2365	650	0.128025	0.335882	0.703084	-0.636221	0.713832	0.372781	-0.317783	0.48525	0.512542
chr1	FMO2	169462688	rs10489230	G	T	0.4169	0.4169	650	-0.10053	0.274619	0.714312	-1.82632	0.756601	0.0157849	0.739114	0.505589	0.143772
chr1	FMO2	169463232	rs3738813	C	G	0.6041	0.3959	650	0.185069	0.269098	0.491618	-0.231387	0.614528	0.706524	-0.81769	0.499167	0.101399
chr1	FMO2	169466992	rs12758241	C	T	0.1332	0.1332	650	-0.00372327	0.341299	0.991296	-1.28513	0.520134	0.0134822	1.00601	0.646273	0.119556
chr1	FMO2	169467840	rs4916188	C	T	0.1297	0.1297	650	-0.0328244	0.348816	0.925028	-1.2927	0.520609	0.013026	1.04176	0.655038	0.11175
chr1	FMO2	169468320	rs16864216	C	T	0.0808	0.0808	650	-0.336296	0.467065	0.471513	-1.08838	0.527432	0.0390605	0.0646962	0.781558	0.934028
chr1	GCLM	94109520	rs12041975	C	T	0.5982	0.4018	650	-0.0330603	0.257524	0.89785	-0.359048	0.710422	0.613277	-0.555898	0.476539	0.243399
chr1	GCLM	94109632	rs2143992	C	T	0.4162	0.4162	650	0.0484908	0.255856	0.849682	-1.41099	0.624953	0.0239614	0.471214	0.473875	0.320036
chr1	GCLM	94112432	rs3789460	A	C	0.5981	0.4019	650	-0.0324907	0.257422	0.899561	-0.355916	0.710803	0.616565	-0.558363	0.476569	0.241346
chr1	GCLM	94113728	rs2273166	C	T	0.5981	0.4019	650	-0.03172	0.257377	0.901914	-0.353876	0.711116	0.618742	-0.559977	0.476597	0.240015
chr1	GCLM	94115152	rs3747965	A	C	0.3241	0.3241	650	-0.323184	0.276438	0.242363	-1.43631	0.605696	0.0177239	0.523084	0.480906	0.276725
chr1	GCLM	94117728	rs2235970	A	G	0.6137	0.3863	650	-0.219971	0.273987	0.42206	-1.9226	0.815167	0.0183472	0.709513	0.497678	0.15397
chr1	GCLM	94118912	rs6687387	A	G	0.6549	0.3451	650	-0.388078	0.279216	0.164564	-0.653835	0.844737	0.438925	-0.299608	0.496365	0.546106
chr1	GCLM	94120720	rs7533596	A	G	0.3451	0.3451	650	0.403501	0.277932	0.146558	-1.24664	0.55122	0.0237216	0.288647	0.493911	0.558944
chr1	GCLM	94121664	rs11165030	A	C	0.6336	0.3664	650	-0.424615	0.275551	0.123325	-0.668608	0.81272	0.410691	-0.300213	0.491791	0.541566
chr1	GCLM	94123920	rs3170633	C	T	0.6548	0.3452	650	-0.41657	0.275787	0.130922	-0.686703	0.836415	0.411642	-0.276194	0.489885	0.572895
chr1	GCLM	94124968	rs10489605	C	T	0.9229	0.0771	650	-1.2718	0.475939	0.0075358	1.60813	1.92623	0.403797	-1.35319	0.988817	0.171158
chr1	GCLM	94126040	rs7549683	G	T	0.656	0.344	650	-0.418172	0.27795	0.132456	-0.692379	0.840688	0.410175	-0.272368	0.493166	0.580753
chr1	GCLM	94132696	rs769211	A	C	0.2535	0.2535	650	0.0715682	0.310002	0.817421	-1.24825	0.540526	0.020926	0.35309	0.541379	0.514269
chr1	GCLM	94137144	rs12140446	A	T	0.3301	0.3301	650	-0.362825	0.281728	0.197796	-1.49313	0.607782	0.0140225	0.59367	0.488413	0.224172
chr1	GCLM	94137920	rs7517826	A	C	0.3421	0.3421	650	0.419597	0.280686	0.134941	-1.23413	0.551006	0.0251055	0.266714	0.497441	0.591839
chr1	GCLM	94139688	rs7515191	A	G	0.3415	0.3415	650	0.420218	0.281466	0.135447	-1.23296	0.551299	0.0253219	0.264513	0.498747	0.595867
chr1	GCLM	94142208	rs3827715	C	T	0.2535	0.2535	650	0.071532	0.309874	0.817437	-1.24708	0.540422	0.0210207	0.350908	0.541301	0.516812
chr1	GCLM	94145464	rs2301022	C	T	0.6616	0.3384	650	-0.020747	0.283244	0.941609	-2.27926	0.870413	0.0088292	0.976793	0.526858	0.0637395
chr1	GCLM	94158176	rs1473711	A	G	0.1655	0.1655	650	0.350262	0.349785	0.316651	-1.15603	0.491688	0.0187152	0.270592	0.629711	0.667408
chr1	GCLM	94159640	rs11165034	A	G	0.8356	0.1644	650	-0.367502	0.355159	0.300784	-0.586918	1.20386	0.625883	-0.287349	0.635964	0.65139
chr1	GCLM	94160184	rs2391324	C	T	0.8367	0.1633	650	-0.382937	0.359795	0.287184	-0.558009	1.21048	0.644812	-0.30468	0.640645	0.634371
chr1	GCLM	94160728	rs10874811	C	T	0.8233	0.1767	650	-0.392976	0.355499	0.268977	-0.807921	1.204	0.5022	-0.154998	0.641422	0.809053
chr1	GCLM	94161160	rs743111	C	T	0.4919	0.4919	650	-0.114651	0.272842	0.674332	-1.65202	0.695889	0.0175981	0.631316	0.490585	0.198142
chr1	GCLM	94161648	rs743110	A	G	0.3134	0.3134	650	-0.130399	0.297546	0.661206	-0.513728	0.572215	0.369298	-0.747655	0.536405	0.16337
chr1	GCLM	94166664	rs6696758	A	G	0.1613	0.1613	650	0.409851	0.366364	0.263269	-1.17826	0.494668	0.0172228	0.337144	0.644485	0.600889
chr1	GLRX2	191318304	rs2275444	A	G	0.743	0.257	650	-0.699527	0.32282	0.0302405	-0.722732	1.06206	0.496189	-0.178755	0.65116	0.783687
chr1	GLRX2	191319152	rs12134846	C	T	0.054	0.054	650	-1.03369	0.489716	0.0347899	-0.983518	0.468542	0.0358077	-0.86578	1.16767	0.458414
chr1	GLRX2	191320784	rs10921309	A	G	0.4601	0.4601	650	-0.306779	0.289429	0.289169	-0.401996	0.783466	0.607882	-0.568632	0.61815	0.357629
chr1	GLRX2	191321104	rs10801173	C	T	0.713	0.287	650	-0.245736	0.303477	0.418092	-1.19288	0.986451	0.22656	0.093353	0.613209	0.879
chr1	GLRX2	191324592	rs10737620	A	T	0.7424	0.2576	650	-0.69466	0.323642	0.0318424	-0.712693	1.06321	0.502651	-0.185798	0.652622	0.775878
chr1	GLRX2	191327952	rs4657843	A	G	0.7542	0.2458	650	-0.621265	0.322141	0.0537868	-0.822771	1.06963	0.441768	-0.117485	0.646873	0.855881
chr1	GLRX2	191340192	rs10801174	A	T	0.6881	0.3119	650	-0.271908	0.299491	0.363931	-1.28812	0.982042	0.189631	0.162359	0.615293	0.791879
chr1	GLRX2	191341728	rs912071	C	T	0.258	0.258	650	0.690615	0.324035	0.0330646	-1.0874	0.5734	0.0579053	0.191287	0.653454	0.769726
chr1	GLRX2	191342064	rs912070	A	C	0.2581	0.2581	650	0.688616	0.324091	0.0336065	-1.08858	0.573532	0.0576931	0.193317	0.653638	0.767417
chr1	GLRX2	191345840	rs9783104	A	G	0.2462	0.2462	650	0.616294	0.322724	0.0561767	-1.06119	0.563963	0.0598806	0.124163	0.647896	0.848024
chr1	GLRX2	191349504	rs6665069	A	C	0.2583	0.2583	650	0.683737	0.324152	0.0349178	-1.09156	0.57383	0.0571407	0.198437	0.653983	0.761563
chr1	GLRX2	191350128	rs12123511	G	T	0.9459	0.0541	650	1.04362	0.491786	0.0338292	-2.74964	2.29716	0.231317	0.883424	1.16778	0.449349
chr1	GLRX2	191350672	rs10733078	C	T	0.6814	0.3186	650	-0.279618	0.302425	0.355181	-1.2851	0.977475	0.188605	0.16197	0.61945	0.793728
chr1	GLRX2	191356656	rs3806351	C	T	0.6875	0.3125	650	-0.256199	0.299418	0.392188	-1.27558	0.982814	0.194326	0.153311	0.616115	0.803489
chr1	GLRX2	191357488	rs10737621	A	C	0.6875	0.3125	650	-0.254359	0.299298	0.395407	-1.27369	0.982853	0.195008	0.151949	0.616084	0.80519
chr1	GLRX2	191358608	rs4450000	C	G	0.3126	0.3126	650	0.252303	0.299174	0.399043	-0.970406	0.586244	0.0978651	-0.151021	0.615987	0.806326
chr1	GLRX2	191359360	rs10494674	A	G	0.2466	0.2466	650	0.602058	0.322704	0.0620881	-1.06783	0.56421	0.0584094	0.136602	0.648492	0.833163
chr1	GLRX2	191360016	rs10801177	G	T	0.6874	0.3126	650	-0.248489	0.298804	0.405628	-1.27023	0.98255	0.196083	0.149341	0.615661	0.808338
chr1	GLRX2	191360992	rs4466634	C	T	0.6875	0.3125	650	-0.246731	0.298578	0.408604	-1.26823	0.982472	0.196754	0.147904	0.61553	0.810107
chr1	GPX7	52821856	rs17373952	C	T	0.0509	0.0509	650	0.893139	0.623451	0.15198	-0.997635	0.46944	0.0335733	-0.545385	1.38605	0.693963
chr1	GPX7	52822420	rs835353	G	T	0.8796	0.1204	650	0.113783	0.413098	0.78298	-0.409145	1.24618	0.742671	-0.376311	0.695354	0.588384
chr1	GPX7	52823048	rs6679249	A	G	0.1606	0.1606	650	0.266732	0.337623	0.429511	-1.13698	0.515878	0.0275263	0.247909	0.595627	0.677252
chr1	GPX7	52823608	rs835344	A	G	0.4574	0.4574	650	0.0666726	0.266709	0.802601	-1.33937	0.758851	0.0775633	0.288326	0.564805	0.60971
chr1	GPX7	52824580	rs12737517	G	T	0.555	0.445	650	0.242437	0.276074	0.379857	-1.2231	0.857267	0.153653	0.126499	0.538146	0.814158
chr1	GPX7	52825548	rs12120268	A	C	0.061	0.061	650	0.114066	0.485583	0.814282	-1.05847	0.49535	0.0326125	-0.043642	0.734127	0.952596
chr1	GPX7	52828776	rs12138419	A	G	0.0608	0.0608	650	0.150537	0.483775	0.75567	-1.05355	0.495273	0.0334029	-0.0679895	0.732674	0.926065
chr1	GPX7	52828892	rs12097807	A	G	0.9485	0.0515	650	-0.838241	0.614296	0.172393	-1.97767	2.66675	0.458327	0.487895	1.36416	0.720603
chr1	GPX7	52829184	rs11591099	A	G	0.8391	0.1609	650	-0.262397	0.331889	0.429168	-0.689505	1.06099	0.515776	-0.219949	0.592484	0.710464
chr1	GPX7	52831696	rs835337	A	G	0.2825	0.2825	650	0.117732	0.302922	0.697532	-1.26244	0.587002	0.031503	0.358114	0.520728	0.49163
chr1	GPX7	52834352	rs835338	A	G	0.2825	0.2825	650	0.117574	0.302975	0.697968	-1.26315	0.587002	0.0314084	0.359522	0.52077	0.489964
chr1	GPX7	52834828	rs835339	C	G	0.4634	0.4634	650	0.100545	0.265927	0.705362	-1.29711	0.766596	0.0906385	0.240591	0.571632	0.673839
chr1	GPX7	52835676	rs1097233	C	G	0.8306	0.1694	650	-0.0460493	0.36395	0.899315	-0.688952	1.09991	0.531071	-0.225571	0.632828	0.721505
chr1	GPX7	52836148	rs1097234	A	C	0.1693	0.1693	650	0.0456866	0.363823	0.900069	-1.14017	0.534197	0.0328135	0.225722	0.632569	0.721216
chr1	GPX7	52836500	rs835340	C	G	0.1693	0.1693	650	0.0453456	0.363687	0.900775	-1.13997	0.534221	0.0328515	0.225047	0.632255	0.721884
chr1	GPX7	52836600	rs835341	A	G	0.4581	0.4581	650	0.0799082	0.264853	0.762875	-1.33585	0.757019	0.0776267	0.283794	0.563162	0.614311
chr1	GPX7	52836624	rs835342	A	G	0.5366	0.4634	650	-0.0921575	0.265925	0.728926	-0.805178	0.705879	0.254005	-0.250597	0.571527	0.661046
chr1	GPX7	52840176	rs6588431	C	T	0.5886	0.4114	650	0.0917324	0.273099	0.736951	-0.653608	0.735502	0.374188	-0.363419	0.573	0.525925
chr1	GPX7	52842104	rs3753753	C	G	0.2815	0.2815	650	0.112923	0.303868	0.710177	-1.28084	0.586496	0.0289706	0.394748	0.520803	0.448475
chr1	GPX7	52845916	rs946154	C	G	0.6586	0.3414	650	-0.145767	0.292882	0.618696	-0.629786	0.739512	0.394423	-0.369421	0.542727	0.496077
chr1	GPX7	52847120	rs1047635	A	C	0.5386	0.4614	650	-0.102245	0.269305	0.704196	-0.71586	0.707713	0.311771	-0.33443	0.579715	0.564016
chr1	GPX7	52849212	rs7527068	A	G	0.1689	0.1689	650	0.0345406	0.361796	0.923942	-1.14698	0.533847	0.0316724	0.246818	0.628756	0.694652
chr1	GPX7	52849252	rs7529595	C	T	0.6693	0.3307	650	-0.307886	0.291508	0.290884	-0.654721	0.779872	0.401176	-0.299437	0.504285	0.552655
chr1	GPX7	52852540	rs6683347	A	G	0.1686	0.1686	650	0.0264386	0.361139	0.94164	-1.14709	0.53401	0.0317085	0.247519	0.629087	0.693982
chr1	GPX7	52853908	rs6588432	A	G	0.8316	0.1684	650	-0.0206218	0.360963	0.954442	-0.661203	1.09389	0.545542	-0.242004	0.629754	0.700768
chr1	GPX7	52854172	rs6671552	A	G	0.9296	0.0704	650	0.844332	0.52745	0.109425	-1.33198	2.05272	0.516411	0.12362	1.04244	0.905602
chr1	GPX7	52855704	rs17107332	C	T	0.0699	0.0699	650	-0.85812	0.543312	0.114239	-1.08269	0.468093	0.0207236	-0.143086	1.05425	0.89204
chr1	GPX7	52857924	rs6672470	C	T	0.9105	0.0895	650	0.753219	0.451765	0.0954586	-2.48063	1.71057	0.147009	0.748759	0.880385	0.395052
chr1	GPX7	52859480	rs11205982	A	C	0.9231	0.0769	650	-1.71893	0.555559	0.0019744	-0.487632	1.9789	0.805361	-0.30624	1.04118	0.76866
chr1	GPX7	52863508	rs11581211	G	T	0.1166	0.1166	650	0.531429	0.378474	0.160278	-1.21786	0.504362	0.01575	0.606644	0.679642	0.372075
chr1	GPX7	52867284	rs11583321	A	T	0.1166	0.1166	650	0.537179	0.377296	0.154516	-1.21931	0.504502	0.0156552	0.610959	0.676883	0.366735
chr1	GSTM1	110012192	rs625456	G	T	0.8404	0.1596	650	-0.143108	0.348243	0.681114	-0.0227098	1.31444	0.986216	-0.597568	0.691485	0.387488
chr1	GSTM1	110014984	rs673151	C	T	0.9398	0.0602	650	0.382952	0.509694	0.45245	-3.07849	2.96504	0.299148	1.05819	1.51907	0.486049
chr1	GSTM1	110015040	rs574344	A	T	0.0881	0.0881	650	-0.0916715	0.421586	0.827862	-1.03077	0.533174	0.0532034	-0.140483	0.918342	0.878418
chr1	GSTM1	110016704	rs655315	A	G	0.5069	0.4931	650	-0.0733626	0.29375	0.802785	-1.49682	0.742453	0.0437943	0.429027	0.604086	0.477575
chr1	GSTM1	110021608	rs12024479	C	G	0.484	0.484	650	0.267837	0.296526	0.366393	-1.34779	0.854429	0.114699	0.258061	0.578878	0.655745
chr1	GSTM1	110043296	rs534314	C	G	0.8908	0.1092	650	-0.0701468	0.445621	0.874919	-1.29765	1.50103	0.38731	0.136357	0.866995	0.875028
chr1	GSTM1	110047560	rs11101985	C	G	0.4002	0.4002	650	0.48686	0.321446	0.129875	-1.42415	0.710812	0.0451184	0.418027	0.658329	0.52544
chr1	GSTM1	110048688	rs1292099	C	T	0.595	0.405	650	0.539447	0.329005	0.101082	-2.91224	1.12037	0.0093399	1.39865	0.749196	0.0619204
chr1	GSTM1	110049992	rs1296955	A	G	0.1218	0.1218	650	-0.282206	0.508101	0.578612	-1.34413	0.58333	0.0212098	0.729832	0.724181	0.313549
chr1	GSTM1	110050696	rs11579576	C	T	0.4056	0.4056	650	0.571849	0.302619	0.0588026	-1.36708	0.66664	0.0402958	0.348605	0.603962	0.563806
chr1	GSTM1	110053784	rs1292097	C	G	0.405	0.405	650	-0.526951	0.319993	0.0996078	-0.195511	0.668451	0.769917	-1.28069	0.731405	0.0799471
chr1	GSTM1	110053992	rs366631	A	G	0.7977	0.2023	650	0.176276	0.422305	0.676376	-1.2321	1.30966	0.346821	0.106163	0.774811	0.891016
chr1	GSTM1	110054768	rs3754446	C	A	0.3503	0.3503	650	0.159135	0.273445	0.560591	-1.36033	0.624016	0.0292598	0.384645	0.561231	0.493118
chr1	GSTM1	110054904	rs1292096	A	G	0.1887	0.1887	650	0.352346	0.388726	0.364718	-1.34514	0.611704	0.0278774	0.539112	0.631887	0.393561
chr1	GSTM1	110055264	rs11101989	A	C	0.6665	0.3335	650	-0.207672	0.305759	0.49701	-0.599656	0.968438	0.535785	-0.361818	0.627083	0.563948
chr1	GSTM1	110055432	rs674787	C	T	0.7645	0.2355	650	-0.358586	0.427183	0.401234	-1.27755	1.07094	0.2329	0.1438	0.666211	0.829107
chr1	GSTM1	110056200	rs1758104	G	T	0.1955	0.1955	650	-0.366626	0.409253	0.370337	-1.17019	0.532687	0.028037	0.245973	0.712159	0.7298
chr1	GSTM1	110056688	rs12736389	C	G	0.1859	0.1859	650	0.781721	0.404027	0.0530119	-1.01545	0.526427	0.0537376	-0.0236717	0.815988	0.976857
chr1	GSTM1	110056696	rs929166	G	T	0.2833	0.2833	650	0.0293351	0.294112	0.92055	-1.44938	0.591654	0.0142972	0.675369	0.627568	0.281852
chr1	GSTM1	110057120	rs4970773	C	G	0.718	0.282	650	-0.0273629	0.295538	0.926232	-0.0968816	1.01481	0.923944	-0.676301	0.629214	0.282449
chr1	GSTM2	109994288	rs542338	A	G	0.4277	0.4277	650	-0.092404	0.246479	0.707738	-1.21906	0.618656	0.0487808	0.187419	0.543172	0.73006
chr1	GSTM2	109994912	rs592586	A	G	0.4326	0.4326	650	-0.0808686	0.24908	0.745432	-1.23825	0.625373	0.0477022	0.208409	0.548958	0.704209
chr1	GSTM2	109996432	rs661417	C	T	0.5729	0.4271	650	0.0930088	0.246515	0.705955	-0.850076	0.821549	0.300798	-0.182554	0.545409	0.737843
chr1	GSTM2	109996640	rs525362	C	G	0.4303	0.4303	650	-0.101953	0.246599	0.679287	-1.21817	0.622086	0.0502055	0.185682	0.546389	0.733982
chr1	GSTM2	109996752	rs681991	A	G	0.4297	0.4297	650	-0.102263	0.246262	0.677951	-1.21322	0.623253	0.0515841	0.179517	0.547417	0.74296
chr1	GSTM2	109997384	rs668532	A	C	0.5706	0.4294	650	0.102256	0.246018	0.67767	-0.858159	0.821707	0.296318	-0.176175	0.547839	0.74777
chr1	GSTM2	109997464	rs668413	A	C	0.429	0.429	650	-0.102396	0.24577	0.676947	-1.20811	0.624334	0.0529847	0.173196	0.548178	0.752042
chr1	GSTM2	109999744	rs638007	A	T	0.5703	0.4297	650	0.090845	0.246222	0.712161	-0.860493	0.822191	0.295291	-0.174256	0.548894	0.750889
chr1	GSTM2	110000248	rs1010167	C	G	0.6041	0.3959	650	0.102215	0.27129	0.706342	-1.27627	0.763416	0.0945672	0.179677	0.486797	0.712053
chr1	GSTM2	110001880	rs560018	C	T	0.3717	0.3717	650	0.106601	0.247351	0.66649	-1.25333	0.621806	0.0438388	0.258008	0.517646	0.618184
chr1	GSTM2	110002648	rs535537	A	G	0.1279	0.1279	650	0.160221	0.35287	0.649792	-0.811243	0.492109	0.0992496	-1.04265	0.881453	0.23686
chr1	GSTM2	110003104	rs650985	C	T	0.0567	0.0567	650	1.14034	0.4613	0.0134354	-0.913366	0.481643	0.0579134	-1.18065	0.883889	0.181632
chr1	GSTM2	110003224	rs506008	C	T	0.8772	0.1228	650	-0.188829	0.369396	0.609223	-3.10879	1.75123	0.0758644	1.15851	0.928438	0.212103
chr1	GSTM2	110011432	rs638820	A	G	0.5157	0.4843	650	-0.119327	0.260769	0.647242	-0.872613	0.752321	0.246092	-0.178589	0.556857	0.748431
chr1	GSTM2	110012192	rs625456	G	T	0.8404	0.1596	650	-0.143108	0.348243	0.681114	-0.0227098	1.31444	0.986216	-0.597568	0.691485	0.387488
chr1	GSTM2	110014984	rs673151	C	T	0.9398	0.0602	650	0.382952	0.509694	0.45245	-3.07849	2.96504	0.299148	1.05819	1.51907	0.486049
chr1	GSTM2	110015040	rs574344	A	T	0.0881	0.0881	650	-0.0916715	0.421586	0.827862	-1.03077	0.533174	0.0532034	-0.140483	0.918342	0.878418
chr1	GSTM2	110016704	rs655315	A	G	0.5069	0.4931	650	-0.0733626	0.29375	0.802785	-1.49682	0.742453	0.0437943	0.429027	0.604086	0.477575
chr1	GSTM2	110021608	rs12024479	C	G	0.484	0.484	650	0.267837	0.296526	0.366393	-1.34779	0.854429	0.114699	0.258061	0.578878	0.655745
chr1	GSTM2	110043296	rs534314	C	G	0.8908	0.1092	650	-0.0701468	0.445621	0.874919	-1.29765	1.50103	0.38731	0.136357	0.866995	0.875028
chr1	GSTM2	110047560	rs11101985	C	G	0.4002	0.4002	650	0.48686	0.321446	0.129875	-1.42415	0.710812	0.0451184	0.418027	0.658329	0.52544
chr1	GSTM3	110060536	rs3768490	G	T	0.6507	0.3493	650	-0.160314	0.28477	0.573462	-0.385252	0.885237	0.66342	-0.534727	0.575619	0.35291
chr1	GSTM3	110062264	rs11807	C	T	0.1926	0.1926	650	0.480698	0.342636	0.160635	-1.23644	0.594018	0.0373898	0.302593	0.556057	0.58632
chr1	GSTM3	110064608	rs10776699	A	C	0.5941	0.4059	650	0.325134	0.28473	0.253494	-2.31277	1.00206	0.0209986	0.936163	0.651679	0.150849
chr1	GSTM3	110070352	rs4970774	C	A	0.4543	0.4543	650	0.186563	0.26298	0.478065	-1.40049	0.614099	0.0225747	0.397625	0.477826	0.405322
chr1	GSTM3	110070808	rs1854962	A	G	0.2471	0.2471	650	-0.108782	0.323346	0.73655	-1.39733	0.581812	0.0163197	0.65037	0.634553	0.305398
chr1	GSTM3	110072976	rs4970776	A	T	0.3784	0.3784	650	-0.0990327	0.270791	0.714577	-1.37023	0.596176	0.0215412	0.420098	0.501317	0.402037
chr1	GSTM3	110077264	rs1927328	A	G	0.6992	0.3008	650	0.0726385	0.288876	0.801465	-0.0896831	0.9344	0.923537	-0.693293	0.588364	0.238661
chr1	GSTM3	110078384	rs1055259	C	T	0.113	0.113	650	0.103536	0.433909	0.811406	-1.23924	0.560634	0.0270752	0.405119	0.580104	0.484955
chr1	GSTM3	110078928	rs3814309	C	T	0.2991	0.2991	650	-0.0651941	0.293229	0.824056	-1.51178	0.595723	0.0111574	0.759644	0.596131	0.202561
chr1	GSTM3	110079472	rs1109138	C	T	0.5694	0.4306	650	0.293817	0.272888	0.281617	-2.2017	0.93629	0.018697	0.883689	0.6233	0.156261
chr1	GSTM3	110080496	rs1537236	C	T	0.5124	0.4876	650	-0.00072901	0.269637	0.997843	-0.377161	0.662085	0.568911	-0.802359	0.581465	0.167619
chr1	GSTM3	110081128	rs2234696	G	T	0.081	0.081	650	1.09429	0.517846	0.0345873	-1.03571	0.482007	0.0316538	0.0562921	0.926679	0.951561
chr1	GSTM3	110081224	rs7483	C	T	0.7044	0.2956	650	0.0490635	0.294772	0.867806	0.162662	0.956132	0.864912	-0.862517	0.592482	0.145456
chr1	GSTM3	110081440	rs1571858	C	T	0.7044	0.2956	650	0.0304385	0.294256	0.917612	0.131368	0.955964	0.890699	-0.842198	0.592372	0.155102
chr1	GSTM3	110083464	rs10735234	A	G	0.5651	0.4349	650	0.318841	0.26577	0.230261	-2.18534	0.892647	0.0143591	0.876835	0.594859	0.140476
chr1	GSTM3	110084496	rs1332018	G	T	0.4345	0.4345	650	-0.273749	0.276209	0.32164	-0.460875	0.626889	0.462231	-0.861087	0.611379	0.159002
chr1	GSTM3	110085312	rs4970777	C	T	0.4391	0.4391	650	-0.233848	0.272768	0.391271	-0.446422	0.639422	0.485073	-0.845722	0.610594	0.166028
chr1	GSTM3	110085736	rs4970737	C	G	0.7361	0.2639	650	0.176935	0.32134	0.581897	-0.149151	1.09509	0.891663	-0.597732	0.621488	0.336162
chr1	GSTM3	110094376	rs15864	C	G	0.3024	0.3024	650	-0.118184	0.322139	0.713714	-1.56236	0.568696	0.0060096	0.8677	0.687757	0.207079
chr1	GSTM3	110095192	rs17597934	C	T	0.9302	0.0698	650	0.0560595	0.468956	0.904847	-1.06204	1.31392	0.418916	-0.00170548	0.706146	0.998073
chr1	GSTM3	110096096	rs2274536	A	G	0.7111	0.2889	650	-0.425353	0.295236	0.149663	-0.957502	0.680994	0.159714	-0.0897625	0.516716	0.862088
chr1	GSTM3	110097168	rs1887546	G	T	0.7117	0.2883	650	-0.421996	0.297529	0.156093	-0.978278	0.683879	0.152579	-0.0743841	0.519828	0.886216
chr1	GSTM3	110097296	rs1887547	C	T	0.5911	0.4089	650	0.30044	0.27818	0.280133	-2.25452	0.917059	0.0139547	0.886564	0.584392	0.129248
chr1	GSTM3	110097416	rs1887548	C	G	0.4103	0.4103	650	-0.293289	0.276975	0.289645	-0.488558	0.590962	0.408398	-0.872717	0.583984	0.135066
chr1	GSTM3	110097536	rs6673976	C	T	0.4092	0.4092	650	-0.27748	0.277128	0.316696	-0.485126	0.590979	0.411712	-0.874012	0.583871	0.134413
chr1	GSTM3	110097808	rs6684608	C	T	0.5906	0.4094	650	0.265453	0.276586	0.337182	-2.22125	0.914571	0.0151519	0.866832	0.583347	0.137289
chr1	GSTM3	110097864	rs6676743	C	T	0.4124	0.4124	650	-0.20673	0.280373	0.460916	-0.524856	0.600842	0.382371	-0.786906	0.59846	0.188548
chr1	GSTM3	110101072	rs2094469	A	G	0.7512	0.2488	650	-0.392684	0.31879	0.218026	-0.986744	0.889854	0.267481	-0.0386191	0.537648	0.942737
chr1	GSTM3	110101216	rs11102001	A	G	0.0581	0.0581	650	-0.442253	0.471928	0.348697	-1.0826	0.486492	0.0260595	0.199345	0.910262	0.826652
chr1	GSTM3	110101800	rs11102002	C	T	0.9413	0.0587	650	0.448079	0.479552	0.350113	-0.667604	1.7368	0.700691	-0.208049	0.917086	0.820533
chr1	GSTM3	110101968	rs3818562	A	G	0.4916	0.4916	650	-0.0862214	0.274392	0.753349	-1.47091	0.774108	0.0574158	0.369913	0.54428	0.496734
chr1	GSTM3	110102784	rs6693815	C	T	0.7792	0.2208	650	-0.174697	0.351084	0.618771	-0.493165	0.876606	0.573718	-0.367636	0.55667	0.508984
chr1	GSTM3	110105024	rs4970779	C	T	0.6704	0.3296	650	0.122357	0.319454	0.701706	-0.496137	0.997381	0.618879	-0.42608	0.644704	0.508681
chr1	GSTM4	109981280	rs17024629	C	T	0.8416	0.1584	650	-0.174387	0.318664	0.584211	-1.05833	1.04874	0.312905	0.0052059	0.632709	0.993435
chr1	GSTM4	109982688	rs7515406	A	C	0.6328	0.3672	650	-0.110891	0.25291	0.661053	-0.843114	0.788318	0.28484	-0.178348	0.531625	0.737265
chr1	GSTM4	109988088	rs12745189	C	T	0.5614	0.4386	650	-0.0418012	0.260914	0.872715	-0.996961	0.660477	0.131183	-0.0688235	0.505762	0.891759
chr1	GSTM4	109994288	rs542338	A	G	0.4277	0.4277	650	-0.092404	0.246479	0.707738	-1.21906	0.618656	0.0487808	0.187419	0.543172	0.73006
chr1	GSTM4	109994912	rs592586	A	G	0.4326	0.4326	650	-0.0808686	0.24908	0.745432	-1.23825	0.625373	0.0477022	0.208409	0.548958	0.704209
chr1	GSTM4	109996432	rs661417	C	T	0.5729	0.4271	650	0.0930088	0.246515	0.705955	-0.850076	0.821549	0.300798	-0.182554	0.545409	0.737843
chr1	GSTM4	109996640	rs525362	C	G	0.4303	0.4303	650	-0.101953	0.246599	0.679287	-1.21817	0.622086	0.0502055	0.185682	0.546389	0.733982
chr1	GSTM4	109996752	rs681991	A	G	0.4297	0.4297	650	-0.102263	0.246262	0.677951	-1.21322	0.623253	0.0515841	0.179517	0.547417	0.74296
chr1	GSTM4	109997384	rs668532	A	C	0.5706	0.4294	650	0.102256	0.246018	0.67767	-0.858159	0.821707	0.296318	-0.176175	0.547839	0.74777
chr1	GSTM4	109997464	rs668413	A	C	0.429	0.429	650	-0.102396	0.24577	0.676947	-1.20811	0.624334	0.0529847	0.173196	0.548178	0.752042
chr1	GSTM4	109999744	rs638007	A	T	0.5703	0.4297	650	0.090845	0.246222	0.712161	-0.860493	0.822191	0.295291	-0.174256	0.548894	0.750889
chr1	GSTM4	110000248	rs1010167	C	G	0.6041	0.3959	650	0.102215	0.27129	0.706342	-1.27627	0.763416	0.0945672	0.179677	0.486797	0.712053
chr1	GSTM4	110001880	rs560018	C	T	0.3717	0.3717	650	0.106601	0.247351	0.66649	-1.25333	0.621806	0.0438388	0.258008	0.517646	0.618184
chr1	GSTM4	110002648	rs535537	A	G	0.1279	0.1279	650	0.160221	0.35287	0.649792	-0.811243	0.492109	0.0992496	-1.04265	0.881453	0.23686
chr1	GSTM4	110003104	rs650985	C	T	0.0567	0.0567	650	1.14034	0.4613	0.0134354	-0.913366	0.481643	0.0579134	-1.18065	0.883889	0.181632
chr1	GSTM4	110003224	rs506008	C	T	0.8772	0.1228	650	-0.188829	0.369396	0.609223	-3.10879	1.75123	0.0758644	1.15851	0.928438	0.212103
chr1	GSTM4	110011432	rs638820	A	G	0.5157	0.4843	650	-0.119327	0.260769	0.647242	-0.872613	0.752321	0.246092	-0.178589	0.556857	0.748431
chr1	GSTM4	110012192	rs625456	G	T	0.8404	0.1596	650	-0.143108	0.348243	0.681114	-0.0227098	1.31444	0.986216	-0.597568	0.691485	0.387488
chr1	GSTM4	110014984	rs673151	C	T	0.9398	0.0602	650	0.382952	0.509694	0.45245	-3.07849	2.96504	0.299148	1.05819	1.51907	0.486049
chr1	GSTM4	110015040	rs574344	A	T	0.0881	0.0881	650	-0.0916715	0.421586	0.827862	-1.03077	0.533174	0.0532034	-0.140483	0.918342	0.878418
chr1	GSTM4	110016704	rs655315	A	G	0.5069	0.4931	650	-0.0733626	0.29375	0.802785	-1.49682	0.742453	0.0437943	0.429027	0.604086	0.477575
chr1	GSTM4	110021608	rs12024479	C	G	0.484	0.484	650	0.267837	0.296526	0.366393	-1.34779	0.854429	0.114699	0.258061	0.578878	0.655745
chr1	GSTM4	110043296	rs534314	C	G	0.8908	0.1092	650	-0.0701468	0.445621	0.874919	-1.29765	1.50103	0.38731	0.136357	0.866995	0.875028
chr1	GSTM5	110043296	rs534314	C	G	0.8908	0.1092	650	-0.0701468	0.445621	0.874919	-1.29765	1.50103	0.38731	0.136357	0.866995	0.875028
chr1	GSTM5	110047560	rs11101985	C	G	0.4002	0.4002	650	0.48686	0.321446	0.129875	-1.42415	0.710812	0.0451184	0.418027	0.658329	0.52544
chr1	GSTM5	110048688	rs1292099	C	T	0.595	0.405	650	0.539447	0.329005	0.101082	-2.91224	1.12037	0.0093399	1.39865	0.749196	0.0619204
chr1	GSTM5	110049992	rs1296955	A	G	0.1218	0.1218	650	-0.282206	0.508101	0.578612	-1.34413	0.58333	0.0212098	0.729832	0.724181	0.313549
chr1	GSTM5	110050696	rs11579576	C	T	0.4056	0.4056	650	0.571849	0.302619	0.0588026	-1.36708	0.66664	0.0402958	0.348605	0.603962	0.563806
chr1	GSTM5	110053784	rs1292097	C	G	0.405	0.405	650	-0.526951	0.319993	0.0996078	-0.195511	0.668451	0.769917	-1.28069	0.731405	0.0799471
chr1	GSTM5	110053992	rs366631	A	G	0.7977	0.2023	650	0.176276	0.422305	0.676376	-1.2321	1.30966	0.346821	0.106163	0.774811	0.891016
chr1	GSTM5	110054768	rs3754446	C	A	0.3503	0.3503	650	0.159135	0.273445	0.560591	-1.36033	0.624016	0.0292598	0.384645	0.561231	0.493118
chr1	GSTM5	110054904	rs1292096	A	G	0.1887	0.1887	650	0.352346	0.388726	0.364718	-1.34514	0.611704	0.0278774	0.539112	0.631887	0.393561
chr1	GSTM5	110055264	rs11101989	A	C	0.6665	0.3335	650	-0.207672	0.305759	0.49701	-0.599656	0.968438	0.535785	-0.361818	0.627083	0.563948
chr1	GSTM5	110055432	rs674787	C	T	0.7645	0.2355	650	-0.358586	0.427183	0.401234	-1.27755	1.07094	0.2329	0.1438	0.666211	0.829107
chr1	GSTM5	110056200	rs1758104	G	T	0.1955	0.1955	650	-0.366626	0.409253	0.370337	-1.17019	0.532687	0.028037	0.245973	0.712159	0.7298
chr1	GSTM5	110056688	rs12736389	C	G	0.1859	0.1859	650	0.781721	0.404027	0.0530119	-1.01545	0.526427	0.0537376	-0.0236717	0.815988	0.976857
chr1	GSTM5	110056696	rs929166	G	T	0.2833	0.2833	650	0.0293351	0.294112	0.92055	-1.44938	0.591654	0.0142972	0.675369	0.627568	0.281852
chr1	GSTM5	110057120	rs4970773	C	G	0.718	0.282	650	-0.0273629	0.295538	0.926232	-0.0968816	1.01481	0.923944	-0.676301	0.629214	0.282449
chr1	GSTM5	110060536	rs3768490	G	T	0.6507	0.3493	650	-0.160314	0.28477	0.573462	-0.385252	0.885237	0.66342	-0.534727	0.575619	0.35291
chr1	GSTM5	110062264	rs11807	C	T	0.1926	0.1926	650	0.480698	0.342636	0.160635	-1.23644	0.594018	0.0373898	0.302593	0.556057	0.58632
chr1	GSTM5	110064608	rs10776699	A	C	0.5941	0.4059	650	0.325134	0.28473	0.253494	-2.31277	1.00206	0.0209986	0.936163	0.651679	0.150849
chr1	GSTM5	110070352	rs4970774	C	A	0.4543	0.4543	650	0.186563	0.26298	0.478065	-1.40049	0.614099	0.0225747	0.397625	0.477826	0.405322
chr1	GSTM5	110070808	rs1854962	A	G	0.2471	0.2471	650	-0.108782	0.323346	0.73655	-1.39733	0.581812	0.0163197	0.65037	0.634553	0.305398
chr1	GSTM5	110072976	rs4970776	A	T	0.3784	0.3784	650	-0.0990327	0.270791	0.714577	-1.37023	0.596176	0.0215412	0.420098	0.501317	0.402037
chr1	GSTM5	110077264	rs1927328	A	G	0.6992	0.3008	650	0.0726385	0.288876	0.801465	-0.0896831	0.9344	0.923537	-0.693293	0.588364	0.238661
chr1	GSTM5	110078384	rs1055259	C	T	0.113	0.113	650	0.103536	0.433909	0.811406	-1.23924	0.560634	0.0270752	0.405119	0.580104	0.484955
chr1	GSTM5	110078928	rs3814309	C	T	0.2991	0.2991	650	-0.0651941	0.293229	0.824056	-1.51178	0.595723	0.0111574	0.759644	0.596131	0.202561
chr1	GSTM5	110079472	rs1109138	C	T	0.5694	0.4306	650	0.293817	0.272888	0.281617	-2.2017	0.93629	0.018697	0.883689	0.6233	0.156261
chr1	GSTM5	110080496	rs1537236	C	T	0.5124	0.4876	650	-0.00072901	0.269637	0.997843	-0.377161	0.662085	0.568911	-0.802359	0.581465	0.167619
chr1	GSTM5	110081128	rs2234696	G	T	0.081	0.081	650	1.09429	0.517846	0.0345873	-1.03571	0.482007	0.0316538	0.0562921	0.926679	0.951561
chr1	GSTM5	110081224	rs7483	C	T	0.7044	0.2956	650	0.0490635	0.294772	0.867806	0.162662	0.956132	0.864912	-0.862517	0.592482	0.145456
chr1	GSTM5	110081440	rs1571858	C	T	0.7044	0.2956	650	0.0304385	0.294256	0.917612	0.131368	0.955964	0.890699	-0.842198	0.592372	0.155102
chr1	JUN	59000212	rs11207303	A	G	0.3701	0.3701	650	0.0875419	0.270193	0.74594	-1.60445	0.626558	0.0104448	0.552554	0.457223	0.226854
chr1	JUN	59000648	rs2811881	C	T	0.3461	0.3461	650	0.211219	0.306149	0.490243	-0.614494	0.576643	0.286586	-0.737049	0.596955	0.216949
chr1	JUN	59002620	rs6677589	A	G	0.6363	0.3637	650	0.0947032	0.285505	0.740113	-1.36114	1.00884	0.177269	0.194635	0.611314	0.750191
chr1	JUN	59002816	rs2811883	C	T	0.1112	0.1112	650	0.0697638	0.412262	0.865622	-1.19495	0.525223	0.0228988	0.567345	0.751883	0.45051
chr1	JUN	59003748	rs1007271	A	G	0.3072	0.3072	650	-0.136675	0.297415	0.645844	-0.804583	0.560648	0.15126	-0.562196	0.622195	0.366225
chr1	JUN	59004540	rs2760488	A	C	0.1949	0.1949	650	-0.257867	0.345393	0.455311	-0.769408	0.484462	0.112248	-1.2963	0.828688	0.117752
chr1	JUN	59007444	rs2811886	A	C	0.1104	0.1104	650	0.0588557	0.399022	0.882737	-1.15675	0.526894	0.0281342	0.377615	0.735513	0.607669
chr1	JUN	59010960	rs2760494	C	T	0.1094	0.1094	650	0.0601812	0.396934	0.87949	-1.15579	0.526595	0.0281752	0.373219	0.73306	0.610665
chr1	JUN	59011000	rs2760495	A	T	0.8899	0.1101	650	-0.0523798	0.402748	0.896522	-0.354815	1.29594	0.784246	-0.404446	0.737833	0.583586
chr1	JUN	59011316	rs2811888	A	G	0.8893	0.1107	650	-0.0442074	0.407975	0.913712	-0.307508	1.30509	0.813726	-0.431614	0.742245	0.560905
chr1	JUN	59011336	rs4912379	A	G	0.8887	0.1113	650	-0.035965	0.41254	0.930529	-0.257342	1.31407	0.844739	-0.460403	0.746465	0.537381
chr1	JUN	59014616	rs2760496	A	C	0.694	0.306	650	0.554651	0.295313	0.0603565	-0.0645844	1.02927	0.949967	-0.702354	0.646586	0.277368
chr1	JUN	59017508	rs997768	A	G	0.3513	0.3513	650	-0.348858	0.27669	0.207371	-1.56486	0.63209	0.0132979	0.720696	0.586227	0.218929
chr1	JUN	59018704	rs1323288	G	T	0.2864	0.2864	650	-0.230336	0.287674	0.423314	-1.40177	0.580804	0.0158003	0.598341	0.604476	0.322247
chr1	JUN	59023684	rs2760501	G	T	0.071	0.071	650	-0.389746	0.588785	0.508004	-1.14795	0.49059	0.019287	0.596278	0.991711	0.547666
chr1	JUN	59024640	rs2104259	C	G	0.4097	0.4097	650	-0.0806183	0.304207	0.791001	-0.47554	0.605617	0.432328	-0.80668	0.528096	0.126631
chr1	JUN	59026284	rs2984915	C	T	0.9275	0.0725	650	0.408561	0.583205	0.483587	0.200638	1.88653	0.915302	-0.680326	0.995318	0.494275
chr1	JUN	59031468	rs11207306	C	T	0.7139	0.2861	650	0.309308	0.2752	0.261039	-0.306435	0.943244	0.745277	-0.528703	0.574441	0.357376
chr1	JUN	59034424	rs2999138	A	C	0.0685	0.0685	650	-0.532673	0.568566	0.348825	-1.17074	0.488103	0.0164601	0.852794	0.977955	0.383199
chr1	JUN	59036868	rs2999137	A	T	0.6551	0.3449	650	-0.0657303	0.291423	0.821552	-2.77133	0.932021	0.0029446	1.20953	0.570881	0.034115
chr1	MGST3	163847264	rs7554080	C	G	0.8531	0.1469	650	-0.528046	0.401053	0.187956	-0.333059	0.850901	0.695488	-0.480096	0.5201	0.355964
chr1	MGST3	163849088	rs6426918	C	T	0.1494	0.1494	650	-0.398397	0.374286	0.287139	-0.957004	0.524053	0.0678262	-0.361389	0.57386	0.528857
chr1	MGST3	163852336	rs3930290	A	G	0.4559	0.4559	650	0.187242	0.250501	0.45478	-1.91422	0.768848	0.0127841	0.756107	0.472939	0.109878
chr1	MGST3	163856160	rs1337444	A	G	0.4705	0.4705	650	0.0764933	0.254891	0.764099	-2.01063	0.773766	0.0093632	0.838798	0.477593	0.0790365
chr1	MGST3	163857296	rs1913836	A	G	0.148	0.148	650	0.471711	0.414331	0.254917	-1.29939	0.552828	0.0187514	0.505529	0.521811	0.332646
chr1	MGST3	163857600	rs1913837	C	G	0.2774	0.2774	650	-0.133248	0.315489	0.672767	-1.37058	0.652609	0.0357152	0.493865	0.603363	0.41306
chr1	MGST3	163858432	rs6672933	C	G	0.1146	0.1146	650	0.387043	0.410682	0.345968	-1.45677	0.529687	0.005955	1.17564	0.677118	0.0825221
chr1	MGST3	163859152	rs11799903	C	T	0.8135	0.1865	650	0.622364	0.358575	0.0826241	-1.47423	0.971154	0.129009	0.246486	0.57973	0.67071
chr1	MGST3	163859344	rs11809495	A	G	0.1837	0.1837	650	-0.612965	0.358701	0.0874794	-0.971718	0.539419	0.0716372	-0.266984	0.579272	0.644873
chr1	MGST3	163859648	rs1913838	G	T	0.8138	0.1862	650	0.606303	0.355978	0.08853	-1.50694	0.966662	0.119017	0.267605	0.577375	0.643016
chr1	MGST3	163859792	rs6701006	A	G	0.8139	0.1861	650	0.606203	0.356023	0.0886228	-1.5068	0.966739	0.119082	0.267522	0.577425	0.643148
chr1	MGST3	163860016	rs6689903	C	T	0.19	0.19	650	-0.629999	0.35708	0.0776802	-0.977626	0.541534	0.0710295	-0.249547	0.579382	0.666678
chr1	MGST3	163860240	rs6679779	C	T	0.8144	0.1856	650	0.605786	0.355979	0.0888029	-1.50769	0.966739	0.118864	0.268099	0.577419	0.642429
chr1	MGST3	163860832	rs11809976	A	G	0.1855	0.1855	650	-0.605653	0.355929	0.0888282	-0.97139	0.539555	0.0718049	-0.268346	0.577354	0.642085
chr1	MGST3	163860848	rs11808590	A	G	0.8147	0.1853	650	0.605274	0.35583	0.0889392	-1.50871	0.966502	0.118523	0.26874	0.577255	0.641539
chr1	MGST3	163862512	rs1415502	A	G	0.1852	0.1852	650	-0.604975	0.355758	0.0890324	-0.971014	0.539532	0.0719027	-0.269313	0.577207	0.640801
chr1	MGST3	163862576	rs4504864	A	G	0.1852	0.1852	650	-0.601745	0.356607	0.091523	-0.972466	0.539724	0.0715793	-0.265772	0.57773	0.645496
chr1	MGST3	163863088	rs6689822	A	C	0.1851	0.1851	650	-0.598395	0.357498	0.0941617	-0.973277	0.539935	0.0714538	-0.26388	0.578277	0.648159
chr1	MGST3	163863200	rs6689926	C	T	0.8149	0.1851	650	0.59489	0.358291	0.0968432	-1.49495	0.96805	0.122519	0.2601	0.578807	0.653162
chr1	MGST3	163863952	rs6690679	C	T	0.8125	0.1875	650	0.591725	0.359662	0.0999234	-1.49772	0.96698	0.121414	0.262417	0.578917	0.650341
chr1	MGST3	163864128	rs6693448	A	G	0.1436	0.1436	650	-0.286368	0.378647	0.449474	-0.944994	0.525491	0.0721285	-0.407992	0.575991	0.47874
chr1	MGST3	163864256	rs6669092	A	G	0.8149	0.1851	650	0.583435	0.359979	0.105072	-1.48282	0.968932	0.125925	0.25239	0.5798	0.663341
chr1	MGST3	163864880	rs2348733	C	T	0.7321	0.2679	650	-0.441892	0.306097	0.148842	0.323073	0.725926	0.656284	-1.1025	0.464133	0.0175302
chr1	MGST3	163865264	rs7549530	C	G	0.8562	0.1438	650	0.290037	0.378602	0.443632	-1.72833	0.988035	0.0802456	0.388613	0.575619	0.499599
chr1	MGST3	163865472	rs6426925	A	G	0.732	0.268	650	-0.413571	0.306173	0.176767	0.339237	0.727204	0.640861	-1.11394	0.46424	0.0164182
chr1	MGST3	163865504	rs7516587	C	T	0.1438	0.1438	650	-0.291989	0.378176	0.440056	-0.955345	0.525638	0.069141	-0.375281	0.575361	0.514238
chr1	MGST3	163865536	rs6426926	C	T	0.268	0.268	650	0.385001	0.306268	0.208728	-1.8942	0.597177	0.0015143	1.12404	0.464336	0.015489
chr1	MGST3	163865616	rs4626863	C	G	0.1439	0.1439	650	-0.293018	0.377382	0.437484	-0.959145	0.525641	0.0680438	-0.363416	0.574706	0.527158
chr1	MGST3	163866176	rs6694924	C	T	0.7321	0.2679	650	-0.356262	0.306393	0.244926	0.369259	0.729976	0.612961	-1.13458	0.464524	0.014588
chr1	MGST3	163866400	rs10800118	C	G	0.4921	0.4921	650	0.286889	0.273676	0.29451	-0.115035	0.549742	0.83425	-1.10603	0.51221	0.0308248
chr1	MGST3	163866432	rs6657788	A	G	0.1363	0.1363	650	0.305199	0.379022	0.420688	-1.58738	0.543075	0.0034673	1.47094	0.66103	0.0260665
chr1	MGST3	163866608	rs4147591	A	C	0.2679	0.2679	650	0.31288	0.306616	0.307525	-1.90685	0.596045	0.0013782	1.14882	0.464484	0.0133862
chr1	MGST3	163866768	rs4147592	A	G	0.4922	0.4922	650	0.297852	0.272124	0.273716	-0.110774	0.54869	0.840004	-1.10881	0.508952	0.0293598
chr1	MGST3	163866896	rs4147593	A	T	0.4912	0.4912	650	0.298328	0.272111	0.272927	-0.110661	0.548682	0.840162	-1.10894	0.508949	0.0293403
chr1	MGST3	163867232	rs4147594	C	T	0.5082	0.4918	650	-0.298839	0.271931	0.271789	-2.31781	0.835165	0.0055156	1.09866	0.507498	0.0303994
chr1	MGST3	163867392	rs9333372	A	G	0.9039	0.0961	650	1.27059	0.481412	0.0083078	-0.402382	1.61922	0.803744	-0.364476	0.861776	0.672342
chr1	MGST3	163867840	rs4147595	C	G	0.7325	0.2675	650	-0.312091	0.306823	0.309073	0.391439	0.731745	0.592692	-1.14913	0.464475	0.0133592
chr1	MGST3	163867984	rs4147596	C	T	0.4894	0.4894	650	0.275583	0.27189	0.310782	-0.0678364	0.547497	0.901392	-1.17046	0.503969	0.0202064
chr1	MGST3	163868096	rs9333378	A	G	0.6416	0.3584	650	0.475028	0.296365	0.108968	-0.058121	0.751694	0.938369	-0.809075	0.578237	0.16175
chr1	MGST3	163868192	rs9333379	C	T	0.0954	0.0954	650	-1.26233	0.486493	0.0094658	-1.15065	0.491489	0.0192247	0.483894	0.875628	0.58052
chr1	MGST3	163869072	rs4147597	C	G	0.7041	0.2959	650	-0.24427	0.307882	0.427552	0.398378	0.707946	0.573623	-1.19828	0.466467	0.010204
chr1	MGST3	163869104	rs6692264	C	T	0.1767	0.1767	650	0.0587993	0.352237	0.867424	-1.74644	0.570362	0.0021988	1.6018	0.653381	0.0142242
chr1	MGST3	163869152	rs4147598	A	G	0.8687	0.1313	650	-0.362162	0.43914	0.409538	0.287328	0.830293	0.7293	-0.83363	0.508658	0.101238
chr1	MGST3	163870512	rs1538114	C	T	0.1371	0.1371	650	0.26034	0.394585	0.509394	-1.44783	0.537656	0.0070841	0.980399	0.687868	0.154079
chr1	MGST3	163871616	rs4147599	C	T	0.4171	0.4171	650	-0.139271	0.259728	0.591807	-0.600116	0.524527	0.252578	-0.655611	0.454978	0.149592
chr1	MGST3	163871840	rs4147600	C	G	0.4351	0.4351	650	0.320384	0.273228	0.240961	-1.87164	0.643229	0.0036171	0.807358	0.441348	0.0673549
chr1	MGST3	163871936	rs10800120	A	G	0.4349	0.4349	650	0.320422	0.273223	0.240897	-1.87164	0.643228	0.0036171	0.807352	0.441348	0.0673569
chr1	MGST3	163875072	rs16848502	C	G	0.0712	0.0712	650	-1.14334	0.506571	0.0240069	-1.15168	0.482554	0.0170031	0.856137	0.906613	0.345004
chr1	MGST3	163875920	rs9333413	A	G	0.3571	0.3571	650	0.18178	0.261242	0.486535	-0.510383	0.502967	0.310227	-0.875132	0.474075	0.0648957
chr1	MGST3	163877088	rs7554034	A	G	0.1932	0.1932	650	-0.702029	0.344373	0.0414928	-1.13244	0.53974	0.0358939	0.180728	0.54947	0.742221
chr1	MGST3	163878080	rs9333433	C	G	0.2159	0.2159	650	-0.692417	0.337516	0.0402174	-1.13422	0.546517	0.0379527	0.1671	0.524157	0.749879
chr1	MGST3	163880880	rs9333449	A	C	0.0712	0.0712	650	-1.13536	0.505905	0.0248185	-1.15253	0.482624	0.0169376	0.860022	0.925702	0.352864
chr1	MGST3	163882784	rs957644	C	T	0.7745	0.2255	650	0.741216	0.330418	0.0248796	-0.718859	0.843298	0.393971	-0.221618	0.518958	0.669347
chr1	MGST3	163883216	rs6686643	C	T	0.223	0.223	650	-0.721387	0.331302	0.0294485	-1.1812	0.549835	0.0316914	0.26671	0.528664	0.613911
chr1	MGST3	163883312	rs9333458	C	G	0.0575	0.0575	650	0.130285	0.619368	0.833393	-1.08661	0.528542	0.0397955	0.107038	0.755123	0.887278
chr1	MGST3	163883504	rs959617	C	G	0.7769	0.2231	650	0.722398	0.332928	0.0300195	-0.655965	0.872459	0.452137	-0.262267	0.53654	0.624975
chr1	MGST3	163883936	rs1878076	A	G	0.6411	0.3589	650	-0.156011	0.263334	0.553552	-2.26369	0.863626	0.0087636	0.880296	0.479737	0.0665123
chr1	MGST3	163884592	rs10918226	C	T	0.8647	0.1353	650	-0.284158	0.406998	0.485064	0.180251	1.24561	0.884941	-0.778768	0.716262	0.276919
chr1	MGST3	163884944	rs9333461	G	T	0.7393	0.2607	650	0.775471	0.320114	0.0154148	-0.672073	0.851217	0.429794	-0.27225	0.539952	0.614113
chr1	MGST3	163885344	rs9333464	A	G	0.8504	0.1496	650	0.387248	0.389979	0.320711	-1.34026	1.05888	0.205605	0.158206	0.621673	0.799122
chr1	MGST3	163886336	rs9333471	C	T	0.2582	0.2582	650	-0.770115	0.327943	0.0188583	-1.21986	0.569994	0.032345	0.286434	0.549631	0.60227
chr1	MGST3	163887232	rs2271657	C	G	0.2346	0.2346	650	0.309896	0.319941	0.332743	-1.17596	0.560416	0.0358725	0.205249	0.512931	0.689046
chr1	MGST3	163887424	rs11799886	A	G	0.153	0.153	650	-0.536999	0.399096	0.178451	-1.0653	0.53289	0.0455978	-0.0157122	0.649685	0.980706
chr1	MGST3	163888208	rs7527279	G	T	0.3483	0.3483	650	0.447608	0.305654	0.143077	-1.31503	0.629044	0.0365709	0.308536	0.659247	0.639775
chr1	MGST3	163888224	rs7549511	A	G	0.5665	0.4335	650	0.357822	0.262551	0.172925	-1.87815	0.719211	0.0090172	0.708961	0.45223	0.116951
chr1	MGST3	163888400	rs4147602	C	T	0.6372	0.3628	650	-0.620328	0.293935	0.0348217	-0.742937	0.875105	0.395898	-0.248396	0.564694	0.660026
chr1	MGST3	163888432	rs10918228	A	G	0.374	0.374	650	-0.459284	0.288056	0.110841	-1.09253	0.650505	0.0930539	0.0623267	0.565053	0.912169
chr1	MGST3	163889184	rs3795540	C	T	0.1369	0.1369	650	-0.131006	0.373306	0.725637	-1.01246	0.484091	0.036487	-0.223986	0.639831	0.726286
chr1	MGST3	163889280	rs2297763	A	G	0.2808	0.2808	650	-0.207375	0.288902	0.472878	-1.29111	0.555073	0.0200178	0.413897	0.487877	0.396236
chr1	MGST3	163889296	rs2297762	C	T	0.1364	0.1364	650	-0.0988209	0.372291	0.790671	-1.03425	0.486101	0.033367	-0.131678	0.639656	0.836902
chr1	MGST3	163889616	rs10918229	C	T	0.1362	0.1362	650	-0.0994134	0.371162	0.78882	-1.0381	0.486191	0.0327472	-0.115034	0.637966	0.856906
chr1	MGST3	163889744	rs9333483	A	G	0.1359	0.1359	650	-0.100004	0.369922	0.7869	-1.04193	0.486286	0.0321426	-0.0984437	0.636487	0.877084
chr1	MGST3	163890016	rs4147604	C	G	0.8643	0.1357	650	0.100046	0.368457	0.785986	-1.21301	1.21857	0.319525	0.0838579	0.634737	0.894894
chr1	MGST3	163890080	rs4147606	C	T	0.8645	0.1355	650	0.100795	0.366801	0.783474	-1.18527	1.21518	0.329371	0.0681848	0.633019	0.914223
chr1	MGST3	163890592	rs4147610	C	T	0.1353	0.1353	650	-0.100873	0.364968	0.78225	-1.05216	0.486415	0.0305344	-0.0539152	0.630916	0.931899
chr1	MGST3	163890624	rs7533986	C	T	0.3379	0.3379	650	0.611379	0.280956	0.0295503	-1.34765	0.585715	0.021399	0.413424	0.51397	0.421182
chr1	MGST3	163890816	rs7534359	C	G	0.6615	0.3385	650	-0.590372	0.278275	0.0338762	-0.542818	0.806429	0.500875	-0.396964	0.50786	0.434426
chr1	MGST3	163891648	rs4147611	G	T	0.8654	0.1346	650	0.101169	0.358626	0.777865	-1.08451	1.1996	0.365963	0.0113471	0.624723	0.985508
chr1	MGST3	163892096	rs7551594	C	T	0.6605	0.3395	650	-0.550473	0.273142	0.0438694	-0.580569	0.791315	0.463146	-0.368863	0.495565	0.456678
chr1	MGST3	163892288	rs10800123	A	G	0.8652	0.1348	650	0.101107	0.358657	0.778017	-1.08389	1.19969	0.366271	0.0109977	0.624785	0.985956
chr1	MGST3	163892528	rs10494446	A	C	0.1349	0.1349	650	-0.101111	0.358628	0.777991	-1.06182	0.486481	0.0290614	-0.0113344	0.624791	0.985526
chr1	MGST3	163892736	rs10494447	A	G	0.8651	0.1349	650	0.101102	0.358626	0.778009	-1.08441	1.1996	0.366007	0.0112918	0.624722	0.985579
chr1	MGST3	163892896	rs10918231	A	G	0.1346	0.1346	650	-0.0971093	0.358778	0.786647	-1.06062	0.486302	0.0291847	-0.0169962	0.625352	0.978317
chr1	MGST3	163893440	rs4539111	A	G	0.1343	0.1343	650	-0.092966	0.358871	0.795596	-1.0597	0.48615	0.0292744	-0.0214719	0.626013	0.972638
chr1	MGST3	163893584	rs1878075	A	G	0.866	0.134	650	0.0888796	0.358945	0.804434	-1.1111	1.2044	0.356249	0.0261957	0.626619	0.966654
chr1	MGST3	163894192	rs16849041	A	C	0.9386	0.0614	650	-0.0629706	0.593673	0.915527	-2.02063	2.73911	0.460699	0.511777	1.41249	0.717111
chr1	MGST3	163895552	rs10800125	A	G	0.1955	0.1955	650	-0.0375232	0.313851	0.904834	-0.98695	0.492137	0.0449165	-0.218036	0.622665	0.726214
chr1	MGST3	163895776	rs10800126	C	T	0.1331	0.1331	650	-0.0765885	0.358706	0.830927	-1.05527	0.485506	0.0297395	-0.0426708	0.627526	0.945787
chr1	MGST3	163897744	rs6668102	A	G	0.3387	0.3387	650	0.542142	0.273844	0.0477319	-1.46531	0.604564	0.0153611	0.590768	0.49937	0.236799
chr1	MGST3	163898128	rs11506	A	G	0.9359	0.0641	650	-0.0594062	0.569629	0.91694	-2.02592	2.63318	0.441667	0.516298	1.35841	0.703889
chr1	MGST3	163898288	rs12670	G	T	0.1321	0.1321	650	-0.0644977	0.357971	0.857015	-1.05188	0.484992	0.0300939	-0.059107	0.627467	0.924951
chr1	MGST3	163899968	rs7518869	C	T	0.6635	0.3365	650	-0.529665	0.273009	0.0523674	-0.239931	0.765444	0.753937	-0.62158	0.50539	0.218735
chr1	MGST3	163901056	rs3820362	C	G	0.5441	0.4559	650	0.483669	0.252645	0.0555663	-1.3471	0.674705	0.0458717	0.255901	0.464031	0.581308
chr1	MGST3	163904064	rs2348727	C	T	0.5448	0.4552	650	0.479904	0.253912	0.0587525	-1.3709	0.678159	0.0432274	0.277933	0.464953	0.549996
chr1	MGST3	163904160	rs2348728	C	T	0.4977	0.4977	650	-0.442682	0.296512	0.135446	-0.44346	0.676107	0.511887	-0.66779	0.508429	0.189035
chr1	MGST3	163905664	rs12080699	C	G	0.5713	0.4287	650	0.48595	0.258827	0.0604484	-1.41079	0.703194	0.0448283	0.307774	0.474188	0.516303
chr1	MGST3	163905888	rs12065621	A	G	0.5719	0.4281	650	0.480289	0.260392	0.0651126	-1.43386	0.706945	0.0425344	0.32835	0.475642	0.489987
chr1	MGST3	163907552	rs2050619	A	G	0.853	0.147	650	-0.0852364	0.348494	0.806778	-1.3035	1.15782	0.260241	0.134556	0.604154	0.823755
chr1	MGST3	163909200	rs10918235	C	T	0.1471	0.1471	650	0.0897712	0.348981	0.796995	-1.03374	0.487138	0.0338319	-0.137624	0.604346	0.819861
chr1	MGST3	163909488	rs6690818	A	G	0.3341	0.3341	650	0.49167	0.273256	0.071971	-1.52517	0.617468	0.01351	0.691922	0.519138	0.182588
chr1	NCF2	181771392	rs12067492	A	C	0.9482	0.0518	650	-0.505925	0.737543	0.492738	-0.0921379	3.50504	0.979028	-0.500358	1.8022	0.781291
chr1	NCF2	181771504	rs3754519	C	T	0.0729	0.0729	650	0.124868	0.452829	0.782739	-1.17665	0.49065	0.0164781	0.857308	0.733238	0.24232
chr1	NCF2	181775856	rs789172	A	C	0.5413	0.4587	650	0.222826	0.265924	0.402069	-1.58722	0.726744	0.0289612	0.466841	0.480448	0.331211
chr1	NCF2	181779456	rs789176	C	T	0.8736	0.1264	650	-0.0962241	0.435185	0.825006	-0.21547	1.22539	0.860421	-0.489323	0.689014	0.477594
chr1	NCF2	181782048	rs2298083	A	G	0.0965	0.0965	650	-0.0596405	0.469819	0.898985	-0.865876	0.46892	0.0648149	-1.23731	1.01632	0.223437
chr1	NCF2	181782400	rs789177	A	G	0.9035	0.0965	650	0.0589733	0.469869	0.90012	-3.34071	1.98259	0.0919846	1.23739	1.01642	0.223452
chr1	NCF2	181782720	rs699246	C	G	0.4908	0.4908	650	-0.143456	0.268185	0.592709	-0.6493	0.623009	0.297319	-0.462303	0.484765	0.340253
chr1	NCF2	181783056	rs2702182	A	G	0.3622	0.3622	650	-0.212438	0.273771	0.437767	-0.973394	0.638263	0.127243	-0.120241	0.574615	0.834249
chr1	NCF2	181784592	rs2702180	C	T	0.3623	0.3623	650	-0.212155	0.27363	0.438142	-0.973574	0.638239	0.127157	-0.119956	0.574309	0.83455
chr1	NCF2	181789376	rs1044879	C	G	0.3484	0.3484	650	-0.263475	0.282131	0.350369	-0.912526	0.639872	0.153838	-0.216731	0.596448	0.716329
chr1	NCF2	181791472	rs796860	A	C	0.8735	0.1265	650	-0.0941854	0.435138	0.828637	-0.212749	1.22546	0.862174	-0.490829	0.689091	0.476288
chr1	NCF2	181792080	rs699244	G	T	0.8739	0.1261	650	-0.0946983	0.438252	0.828924	-0.210281	1.23347	0.864634	-0.492121	0.693866	0.478173
chr1	NCF2	181792240	rs789180	A	T	0.9039	0.0961	650	0.0626512	0.478001	0.895721	-3.39582	2.02079	0.0928714	1.26712	1.03746	0.221946
chr1	NCF2	181792960	rs789181	A	G	0.8747	0.1253	650	-0.097221	0.44346	0.826469	-0.211597	1.24813	0.865379	-0.491118	0.70259	0.484545
chr1	NCF2	181800528	rs11811630	C	T	0.5429	0.4571	650	0.208932	0.26375	0.428268	-1.60126	0.725127	0.0272272	0.478645	0.478775	0.317442
chr1	NCF2	181801168	rs4652813	C	G	0.1242	0.1242	650	0.100339	0.449961	0.823539	-1.19263	0.52572	0.0232949	0.488937	0.715635	0.494467
chr1	NCF2	181801552	rs2296164	C	T	0.5428	0.4572	650	0.208932	0.26375	0.428268	-1.60126	0.725127	0.0272272	0.478645	0.478775	0.317442
chr1	NCF2	181804640	rs2236385	A	G	0.5428	0.4572	650	0.211581	0.264809	0.424293	-1.60575	0.725658	0.0269098	0.482776	0.4794	0.313914
chr1	NCF2	181805744	rs3820691	A	G	0.5429	0.4571	650	0.214847	0.265578	0.418527	-1.60968	0.726129	0.0266365	0.486325	0.4798	0.310774
chr1	NCF2	181806080	rs3843293	G	T	0.5429	0.4571	650	0.216697	0.265598	0.414567	-1.61326	0.72569	0.0262107	0.489663	0.479364	0.307025
chr1	NCF2	181807744	rs10911358	C	T	0.4572	0.4572	650	-0.218049	0.265082	0.410751	-0.630844	0.606879	0.298577	-0.493002	0.478265	0.302628
chr1	NCF2	181809008	rs2274064	C	T	0.4572	0.4572	650	-0.21923	0.264117	0.406511	-0.628291	0.606028	0.299859	-0.495805	0.476778	0.298383
chr1	NCF2	181809376	rs3818364	G	T	0.5428	0.4572	650	0.222093	0.26705	0.405605	-1.62488	0.728511	0.0257203	0.499669	0.481746	0.29964
chr1	NCF2	181812688	rs12753665	A	G	0.3062	0.3062	650	-0.334136	0.32596	0.305324	-0.83885	0.661723	0.204914	-0.359994	0.701083	0.607614
chr1	NCF2	181813648	rs10797888	C	T	0.0955	0.0955	650	-0.0877435	0.518875	0.865715	-0.839963	0.472963	0.0757396	-1.39502	1.13571	0.219324
chr1	NCF2	181814496	rs12094228	G	T	0.0579	0.0579	650	0.327118	0.525428	0.533564	-1.17064	0.475049	0.0137299	1.53987	0.806326	0.0561669
chr1	NCF2	181815616	rs10911362	A	G	0.9422	0.0578	650	-0.33591	0.525532	0.522705	1.9341	1.55889	0.214719	-1.55269	0.805229	0.0538232
chr1	NCF2	181816384	rs10911363	G	T	0.7167	0.2833	650	0.379443	0.350334	0.278769	-1.23518	1.1344	0.276226	0.120875	0.757732	0.873258
chr1	NCF2	181817792	rs3820690	C	T	0.0576	0.0576	650	0.352622	0.525865	0.502503	-1.17245	0.475198	0.0136141	1.57511	0.803392	0.0499292
chr1	NCF2	181818384	rs3845466	A	G	0.0864	0.0864	650	0.465374	0.43426	0.283878	-1.1862	0.477955	0.0130715	1.22567	0.677944	0.070618
chr1	NCF2	181819152	rs10911364	A	G	0.9434	0.0566	650	-0.375643	0.534166	0.481911	2.06888	1.56066	0.184957	-1.62201	0.807589	0.044594
chr1	NCF2	181820896	rs789185	A	G	0.6458	0.3542	650	-0.100559	0.355563	0.777318	-1.68165	1.01784	0.0985	0.493455	0.64814	0.446454
chr1	NCF2	181821072	rs699240	C	T	0.4262	0.4262	650	0.0458281	0.314156	0.884019	-0.452737	0.635426	0.476159	-0.731385	0.651576	0.261656
chr1	NCF2	181822400	rs11578964	C	T	0.6018	0.3982	650	0.0384023	0.309157	0.901144	-2.00936	0.975633	0.0394423	0.791963	0.631677	0.209934
chr1	NCF2	181822912	rs789192	A	G	0.5725	0.4275	650	-0.0316761	0.30553	0.917427	-1.90205	0.965472	0.0488298	0.717798	0.638039	0.260586
chr1	NCF2	181823024	rs11588654	C	T	0.3219	0.3219	650	-0.0259432	0.325851	0.936542	-0.770751	0.554769	0.164736	-0.423911	0.583132	0.467254
chr1	NCF2	181825728	rs10911365	A	G	0.0772	0.0772	650	-0.0695059	0.498013	0.889003	-0.925779	0.462259	0.0452067	-1.31003	1.12867	0.245769
chr1	NCF2	181826320	rs2274065	A	C	0.9229	0.0771	650	0.0699381	0.490793	0.886685	-3.50669	2.20709	0.112099	1.28804	1.11457	0.247831
chr1	NCF2	181828176	rs12066019	A	C	0.0772	0.0772	650	-0.0705706	0.492341	0.886024	-0.930394	0.461794	0.043932	-1.28851	1.11768	0.248976
chr1	NCF2	181828320	rs12096702	A	G	0.9076	0.0924	650	-0.00634732	0.498014	0.989831	-2.82845	2.3087	0.220527	0.9552	1.18679	0.420901
chr1	NCF2	181828352	rs12086699	G	T	0.9234	0.0766	650	0.0913426	0.514682	0.859136	-3.49313	2.27484	0.124649	1.283	1.1519	0.265359
chr1	NCF2	181829408	rs3754515	A	C	0.4253	0.4253	650	0.0212398	0.267943	0.936818	-0.523259	0.588101	0.373603	-0.667531	0.578036	0.248162
chr1	NCF2	181829504	rs7533521	A	G	0.5762	0.4238	650	-0.0177073	0.269379	0.94759	-1.85324	0.913868	0.04257	0.662028	0.577893	0.251965
chr1	NCF2	181829792	rs11579965	C	G	0.9266	0.0734	650	0.11002	0.539802	0.838498	-3.37922	2.36373	0.152828	1.21836	1.19506	0.307968
chr1	NCF2	181830336	rs10797890	C	T	0.5763	0.4237	650	0.00687039	0.272128	0.979858	-1.82606	0.912186	0.0453009	0.638899	0.57579	0.26717
chr1	NCF2	181830432	rs10797891	A	G	0.5779	0.4221	650	0.0104313	0.272681	0.969485	-1.81695	0.910947	0.0460899	0.629904	0.573392	0.271961
chr1	NCF2	181830464	rs10797892	A	G	0.6151	0.3849	650	0.078802	0.284911	0.782099	-1.64831	0.924147	0.0744882	0.470205	0.566089	0.406188
chr1	NCF2	181830928	rs3903838	C	G	0.408	0.408	650	-0.0529353	0.275164	0.847447	-0.630696	0.572037	0.270225	-0.549705	0.565752	0.331231
chr1	NCF2	181832608	rs2333685	C	T	0.3764	0.3764	650	0.0163928	0.27755	0.952902	-0.951832	0.560995	0.0897563	-0.149555	0.536689	0.780504
chr1	NCF2	181832720	rs2333686	C	T	0.6184	0.3816	650	-0.043949	0.277106	0.873984	-1.18871	0.876557	0.175064	0.0990968	0.538799	0.854075
chr1	NCF2	181837168	rs10489762	G	T	0.6484	0.3516	650	-0.0267795	0.277855	0.923219	-1.61632	0.882847	0.0671294	0.433035	0.5255	0.409914
chr1	NCF2	181839856	rs2767314	A	G	0.4156	0.4156	650	-0.0371892	0.268455	0.889821	-0.631293	0.572183	0.269894	-0.5384	0.535286	0.314504
chr1	NCF2	181845744	rs2761555	C	G	0.5567	0.4433	650	0.0216549	0.271192	0.936356	-1.283	0.858239	0.134934	0.188627	0.546678	0.730062
chr1	NCF2	181846592	rs2761558	C	T	0.588	0.412	650	0.0419156	0.265429	0.874523	-1.66801	0.852066	0.050276	0.502133	0.523288	0.337271
chr1	NDUFS2	159422016	rs4575098	A	G	0.2409	0.2409	650	-0.18292	0.312399	0.558189	-1.15295	0.514563	0.02505	0.251787	0.58064	0.664552
chr1	NDUFS2	159425776	rs4233366	C	T	0.7482	0.2518	650	-0.812484	0.30403	0.0075315	-1.37095	1.0717	0.200817	0.221886	0.610322	0.71619
chr1	NDUFS2	159428800	rs7512012	A	G	0.5948	0.4052	650	0.307208	0.23841	0.197548	-0.62179	0.664591	0.349481	-0.411451	0.491359	0.402383
chr1	NDUFS2	159429664	rs4233367	C	T	0.5986	0.4014	650	0.30382	0.23699	0.199844	-0.608576	0.664419	0.359692	-0.424116	0.49155	0.38824
chr1	NDUFS2	159434320	rs4589131	G	T	0.5928	0.4072	650	0.298331	0.23863	0.211233	-0.618733	0.66485	0.352043	-0.416443	0.498283	0.403292
chr1	NDUFS2	159434608	rs12740751	A	G	0.058	0.058	650	-0.208039	0.579037	0.719382	-1.07414	0.472212	0.0229244	0.154026	1.15257	0.89369
chr1	NDUFS2	159435792	rs3813623	G	T	0.8492	0.1508	650	0.532123	0.363753	0.143503	-0.919548	1.43164	0.520677	-0.0681927	0.716359	0.924161
chr1	NDUFS2	159437600	rs3813624	C	T	0.8512	0.1488	650	0.540315	0.362667	0.136267	-0.877592	1.43235	0.540078	-0.09177	0.714804	0.897844
chr1	NDUFS2	159439152	rs10908826	C	T	0.8532	0.1468	650	0.546996	0.361062	0.129781	-0.837485	1.4309	0.558356	-0.114257	0.712058	0.872518
chr1	NDUFS2	159442768	rs4656993	A	G	0.4196	0.4196	650	-0.279931	0.243548	0.250396	-1.40074	0.726707	0.0539152	0.353988	0.522093	0.49776
chr1	NDUFS2	159443424	rs16832694	A	G	0.9207	0.0793	650	0.485154	0.471818	0.303825	-2.3767	1.35962	0.0804533	0.704361	0.74479	0.344293
chr1	NDUFS2	159445312	rs3924264	C	T	0.3536	0.3536	650	0.730735	0.25767	0.0045692	-0.94699	0.547082	0.0834549	-0.125909	0.505688	0.803372
chr1	NDUFS2	159446496	rs4656994	A	G	0.2264	0.2264	650	-0.530673	0.283304	0.0610466	-0.973902	0.484962	0.044622	-0.22602	0.519536	0.663533
chr1	NDUFS2	159448832	rs11576415	C	G	0.9052	0.0948	650	-0.280911	0.392763	0.474475	-0.604951	1.49938	0.686604	-0.240848	0.773503	0.755517
chr1	NDUFS2	159449296	rs10797094	A	G	0.5769	0.4231	650	0.272935	0.245844	0.266915	-0.718961	0.66073	0.276537	-0.329935	0.533015	0.535918
chr1	NDUFS2	159450144	rs1136207	C	T	0.8522	0.1478	650	0.558447	0.366185	0.127249	-0.959333	1.4603	0.511218	-0.0465559	0.735321	0.949517
chr1	NDUFS2	159450720	rs1136224	G	A	0.1428	0.1428	650	0.709292	0.382661	0.0637996	-1.31188	0.492563	0.007736	1.0986	0.724057	0.129196
chr1	NDUFS2	159451504	rs11587213	A	G	0.8248	0.1752	650	-0.0663743	0.319903	0.835633	-1.386	1.06566	0.193395	0.190416	0.607784	0.754056
chr1	NDUFS2	159452928	rs12094497	A	G	0.0983	0.0983	650	0.27317	0.394724	0.488904	-1.10761	0.481422	0.0214082	0.389003	0.770891	0.61383
chr1	NDUFS2	159454288	rs2070902	C	T	0.7537	0.2463	650	-0.80193	0.30784	0.0091868	-1.4658	1.07589	0.173067	0.270131	0.612593	0.659239
chr1	NDUFS2	159455520	rs3557	G	T	0.084	0.084	650	0.293309	0.423245	0.488309	-1.05174	0.479641	0.0283245	-0.0430885	0.780657	0.955983
chr1	NDUFS2	159455552	rs11421	C	T	0.1605	0.1605	650	-0.472534	0.380123	0.213828	-0.966821	0.458599	0.0350133	-0.405986	0.672903	0.546286
chr1	NDUFS2	159456336	rs4489574	C	T	0.6843	0.3157	650	-0.469319	0.28916	0.10458	-1.30534	1.10609	0.237943	0.176619	0.640285	0.782668
chr1	NDUFS2	159456560	rs7528588	C	G	0.8398	0.1602	650	0.469255	0.383679	0.221314	-1.73738	1.35803	0.200778	0.382636	0.688121	0.57817
chr1	NDUFS2	159457968	rs12721035	C	T	0.9473	0.0527	650	0.115294	0.554431	0.835268	-1.18258	1.80213	0.511687	0.0568214	0.917294	0.950607
chr1	NDUFS2	159458944	rs6413453	A	G	0.1051	0.1051	650	0.216257	0.375184	0.564343	-1.04678	0.485434	0.0310536	0.00930149	0.77901	0.990473
chr1	NDUFS2	159459136	rs5085	C	G	0.8098	0.1902	650	0.145202	0.394092	0.71254	-1.60233	1.42708	0.26152	0.307477	0.732992	0.674863
chr1	NDUFS2	159460304	rs5082	A	G	0.6187	0.3813	650	0.36025	0.267365	0.177848	-0.295361	0.677401	0.662821	-0.697762	0.565882	0.217556
chr1	NDUFS2	159461024	rs3829793	C	G	0.642	0.358	650	-0.0979272	0.300689	0.744669	-1.23649	1.02706	0.228626	0.121915	0.561514	0.828116
chr1	NDUFS2	159461776	rs3813627	G	T	0.6464	0.3536	650	-0.0999088	0.301086	0.740019	-1.22979	1.03357	0.234109	0.117474	0.564527	0.835157
chr1	NDUFS2	159462784	rs3813628	A	C	0.6465	0.3535	650	-0.101182	0.299371	0.735377	-1.16601	1.02776	0.256578	0.0754627	0.561579	0.893105
chr1	NDUFS2	159463872	rs4233368	A	C	0.2414	0.2414	650	0.368044	0.327374	0.260915	-0.76099	0.522669	0.145401	-0.64478	0.724451	0.373452
chr1	NDUFS2	159467104	rs4073054	A	C	0.6312	0.3688	650	0.36462	0.26188	0.163826	-0.343368	0.669061	0.607805	-0.633839	0.550025	0.249164
chr1	NDUFS2	159467216	rs2307418	G	T	0.1744	0.1744	650	-0.123389	0.380774	0.745902	-1.12091	0.466222	0.0162063	0.218025	0.732692	0.766033
chr1	NDUFS2	159469232	rs2307424	A	G	0.3536	0.3536	650	0.150742	0.291043	0.604502	-1.21219	0.523812	0.0206584	0.350624	0.549638	0.523527
chr1	NDUFS2	159469856	rs2502815	A	G	0.2472	0.2472	650	0.287311	0.32762	0.380506	-0.784963	0.51896	0.130389	-0.585103	0.726368	0.42052
chr1	PARK7	7930303	rs2493215	A	G	0.5274	0.4726	650	-0.29127	0.262067	0.266382	-1.31172	0.710332	0.0648016	0.232982	0.531465	0.661113
chr1	PARK7	7931555	rs226473	C	T	0.6548	0.3452	650	0.249192	0.29371	0.396199	-0.519913	0.786493	0.508579	-0.405672	0.510703	0.426997
chr1	PARK7	7932350	rs226474	C	T	0.5092	0.4908	650	-0.200614	0.267201	0.452774	-1.16024	0.707288	0.100921	0.086764	0.536149	0.871441
chr1	PARK7	7938147	rs161799	A	G	0.6443	0.3557	650	0.256404	0.285899	0.369807	-0.369539	0.775277	0.633609	-0.520943	0.503491	0.300827
chr1	PARK7	7944784	rs3766606	G	T	0.8612	0.1388	650	0.144604	0.403925	0.720345	-2.58955	1.59641	0.10478	0.839028	0.83766	0.316521
chr1	PARK7	7947179	rs4908488	C	T	0.1747	0.1747	650	0.217859	0.339229	0.520732	-0.695222	0.499594	0.164051	-0.807669	0.595277	0.174846
chr1	PARK7	7947277	rs226251	C	T	0.5523	0.4477	650	-0.486254	0.270856	0.072614	-1.39974	0.682333	0.0402271	0.33818	0.517894	0.513762
chr1	PARK7	7947862	rs7517357	C	T	0.8619	0.1381	650	0.156351	0.408616	0.70199	-2.63147	1.61421	0.103062	0.861664	0.845857	0.308352
chr1	PARK7	7952887	rs178932	A	G	0.6646	0.3354	650	-0.502049	0.298901	0.0930255	-0.663626	0.883563	0.452605	-0.311676	0.614411	0.611962
chr1	PARK7	7960083	rs161807	A	G	0.4183	0.4183	650	-0.419817	0.290897	0.14897	-1.57085	0.621201	0.0114475	0.654768	0.505414	0.195145
chr1	PARK7	7963556	rs226256	C	T	0.4192	0.4192	650	-0.420744	0.290431	0.147425	-1.56317	0.6216	0.0119117	0.643001	0.505757	0.203599
chr1	PARK7	7963939	rs226258	G	T	0.4113	0.4113	650	-0.332556	0.292193	0.255063	-1.46078	0.622132	0.0188735	0.516095	0.505613	0.307382
chr1	PARK7	7965323	rs161801	A	G	0.421	0.421	650	-0.420665	0.289207	0.145795	-1.54706	0.62244	0.012938	0.618525	0.506437	0.221962
chr1	PARK7	7965413	rs161802	G	T	0.862	0.138	650	0.261772	0.401449	0.514357	-2.62734	1.61799	0.104413	0.857614	0.843961	0.309545
chr1	PARK7	7966948	rs225119	C	T	0.5603	0.4397	650	-0.536499	0.262989	0.0413498	-1.33097	0.683018	0.0513368	0.268536	0.521178	0.60638
chr1	PARK7	7969259	rs12727642	A	C	0.1369	0.1369	650	-0.277611	0.398749	0.486301	-0.918398	0.479359	0.0553792	-0.832339	0.842689	0.323291
chr1	PARK7	7975722	rs17367289	A	G	0.8627	0.1373	650	0.283244	0.398667	0.477408	-2.63901	1.61868	0.103029	0.863489	0.843205	0.305809
chr1	PARK7	7979841	rs426561	C	T	0.718	0.282	650	-0.521662	0.276351	0.059069	-0.463356	0.855973	0.588286	-0.406025	0.561472	0.469591
chr1	PARK7	7980034	rs12087103	A	G	0.4239	0.4239	650	-0.425374	0.28513	0.135736	-1.48609	0.623032	0.0170674	0.537289	0.508412	0.290604
chr1	PARK7	7983138	rs4908723	C	G	0.8448	0.1552	650	-0.253349	0.347577	0.466063	-2.18424	1.09033	0.0451461	0.716215	0.585375	0.221135
chr1	PLA2G4A	185046160	rs12760232	C	T	0.8346	0.1654	650	0.587859	0.415372	0.156993	-2.46656	1.49527	0.0990302	0.844036	0.807186	0.295722
chr1	PLA2G4A	185047760	rs12566053	A	G	0.2734	0.2734	650	-0.017452	0.296649	0.953087	-0.989355	0.518272	0.0562687	-0.1251	0.525889	0.811971
chr1	PLA2G4A	185051136	rs926324	A	G	0.7278	0.2722	650	0.0149291	0.297267	0.959946	-1.24547	0.930714	0.180835	0.129143	0.526057	0.806075
chr1	PLA2G4A	185052848	rs2223304	C	G	0.7281	0.2719	650	0.00878237	0.301624	0.976771	-1.23347	0.937483	0.188265	0.12019	0.532663	0.821482
chr1	PLA2G4A	185069856	rs12022299	A	C	0.6434	0.3566	650	0.142182	0.288205	0.621775	-1.55921	0.814311	0.0555233	0.372416	0.478323	0.436223
chr1	PLA2G4A	185074960	rs3820185	G	T	0.6757	0.3243	650	0.0696355	0.277703	0.802003	-1.78693	0.834299	0.0322065	0.516786	0.469575	0.271097
chr1	PLA2G4A	185079744	rs10489406	A	G	0.0526	0.0526	650	0.164998	0.667943	0.80489	-1.19548	0.513461	0.019897	0.628491	1.09066	0.564447
chr1	PLA2G4A	185083280	rs4651330	A	C	0.7966	0.2034	650	0.587489	0.413285	0.155168	-1.33579	1.56137	0.392262	0.15745	0.834674	0.850378
chr1	PLA2G4A	185089904	rs2076075	A	G	0.0987	0.0987	650	-0.251086	0.395241	0.52525	-0.664413	0.452547	0.14206	-2.38973	0.952134	0.0120776
chr1	PLA2G4A	185090736	rs10489407	A	T	0.2009	0.2009	650	-0.547934	0.402795	0.173726	-1.0232	0.48453	0.0347089	-0.162399	0.821141	0.843223
chr1	PLA2G4A	185094736	rs6696406	A	G	0.7203	0.2797	650	0.185265	0.369215	0.615822	-2.60293	1.32531	0.0495274	1.05506	0.7853	0.179105
chr1	PLA2G4A	185096720	rs12404877	A	G	0.2151	0.2151	650	0.170563	0.331162	0.606522	-1.60687	0.649363	0.0133412	0.945783	0.632265	0.134689
chr1	PLA2G4A	185097040	rs12720497	C	T	0.6562	0.3438	650	-0.35238	0.371038	0.342258	-1.49214	1.01842	0.142879	0.353142	0.719301	0.623461
chr1	PLA2G4A	185097184	rs10911933	C	T	0.1626	0.1626	650	-0.374421	0.387155	0.33349	-1.13405	0.478092	0.0176909	0.320092	0.872463	0.713706
chr1	PLA2G4A	185097264	rs10911934	A	T	0.1634	0.1634	650	-0.387752	0.387092	0.316486	-1.13753	0.478031	0.0173309	0.337956	0.872465	0.698492
chr1	PLA2G4A	185097696	rs10737270	C	T	0.8358	0.1642	650	0.400244	0.386858	0.300855	-0.431451	1.68549	0.797967	-0.354658	0.872389	0.684349
chr1	PLA2G4A	185098352	rs6685652	A	C	0.8355	0.1645	650	0.394521	0.394034	0.316713	-0.452823	1.7052	0.790583	-0.3429	0.885077	0.698443
chr1	PLA2G4A	185100480	rs10911935	G	T	0.7868	0.2132	650	-0.122265	0.3685	0.740047	0.202259	0.99655	0.839167	-0.874518	0.653242	0.180657
chr1	PLA2G4A	185100656	rs10752977	A	G	0.8349	0.1651	650	0.378025	0.407889	0.354039	-0.506932	1.74414	0.77132	-0.312976	0.910601	0.73107
chr1	PLA2G4A	185102624	rs10752979	A	G	0.1654	0.1654	650	-0.367683	0.414455	0.374999	-1.12908	0.484128	0.0196906	0.293992	0.92286	0.750056
chr1	PLA2G4A	185104384	rs6425053	A	G	0.1593	0.1593	650	-0.349685	0.442901	0.4298	-1.09683	0.486211	0.0240788	0.148139	1.00635	0.882971
chr1	PLA2G4A	185111552	rs2223307	C	T	0.2528	0.2528	650	0.183776	0.320049	0.565824	-0.902227	0.566896	0.111492	-0.286439	0.72807	0.694007
chr1	PLA2G4A	185113216	rs17591814	C	T	0.5856	0.4144	650	0.445242	0.34399	0.195546	-1.61772	0.852007	0.0576016	0.464499	0.647797	0.473347
chr1	PLA2G4A	185114720	rs2223309	A	G	0.0762	0.0762	650	-0.281351	0.521026	0.589201	-0.951204	0.47524	0.0453359	-0.587655	1.19167	0.621917
chr1	PLA2G4A	185115808	rs12746200	A	G	0.8932	0.1068	650	-0.548583	0.47181	0.244943	0.79381	1.41533	0.574889	-1.0545	0.817129	0.196881
chr1	PLA2G4A	185116928	rs12091045	C	T	0.0527	0.0527	650	-0.268064	0.632694	0.671794	-1.13368	0.471572	0.0162151	0.758466	1.19338	0.525063
chr1	PLA2G4A	185117008	rs10798065	A	T	0.9193	0.0807	650	0.233598	0.549102	0.670532	-2.9158	2.36808	0.218213	1.01764	1.23823	0.411161
chr1	PLA2G4A	185117536	rs10911944	C	T	0.0534	0.0534	650	-0.263923	0.621266	0.670972	-1.13164	0.470825	0.0162375	0.74543	1.17632	0.526279
chr1	PLA2G4A	185117584	rs1980444	C	T	0.8024	0.1976	650	0.0102478	0.324197	0.974783	-1.90635	1.33555	0.153467	0.517339	0.712928	0.468051
chr1	PLA2G4A	185117664	rs1980445	C	T	0.0693	0.0693	650	0.363907	0.599844	0.54407	-0.919691	0.477377	0.0540355	-1.55368	1.42456	0.275432
chr1	PLA2G4A	185117776	rs17526478	A	C	0.6347	0.3653	650	-0.0236552	0.277495	0.932066	-1.33278	0.877747	0.12891	0.221976	0.564659	0.694234
chr1	PLA2G4A	185117840	rs2049963	A	G	0.1283	0.1283	650	-0.254477	0.389932	0.514002	-1.01616	0.467325	0.0296733	-0.0927312	0.768888	0.904004
chr1	PLA2G4A	185119072	rs10752982	A	T	0.0693	0.0693	650	0.370075	0.602433	0.539017	-0.922829	0.47802	0.0535419	-1.5231	1.44127	0.290614
chr1	PLA2G4A	185119216	rs10911945	A	G	0.0539	0.0539	650	-0.269252	0.617688	0.662907	-1.12847	0.470572	0.0164808	0.720778	1.16964	0.537738
chr1	PLA2G4A	185121824	rs10911946	C	T	0.6252	0.3748	650	-0.0579194	0.265733	0.82746	-1.62065	0.872731	0.0633122	0.442695	0.534587	0.407611
chr1	PLA2G4A	185122176	rs16826060	C	T	0.9055	0.0945	650	0.0713886	0.439591	0.870993	-2.41637	1.92941	0.210429	0.753777	0.998271	0.4502
chr1	PLA2G4A	185122256	rs10798067	A	G	0.9461	0.0539	650	0.271364	0.629279	0.666301	0.291654	2.32056	0.899983	-0.709637	1.1769	0.546527
chr1	PLA2G4A	185122848	rs16826066	C	G	0.9462	0.0538	650	0.269974	0.634453	0.670456	0.28461	2.3246	0.902555	-0.706138	1.17969	0.549455
chr1	PLA2G4A	185122864	rs12749354	C	T	0.1528	0.1528	650	0.0378098	0.33549	0.910268	-1.07675	0.516889	0.0372392	0.048509	0.678691	0.94302
chr1	PLA2G4A	185123856	rs7540602	G	T	0.9071	0.0929	650	0.0569141	0.437001	0.896378	-2.42097	1.92718	0.209034	0.756154	0.997899	0.448603
chr1	PLA2G4A	185124752	rs12042344	C	T	0.0924	0.0924	650	-0.0507472	0.432246	0.90654	-0.910951	0.474414	0.0548374	-0.746743	0.986793	0.449207
chr1	PLA2G4A	185129040	rs7519192	A	G	0.7316	0.2684	650	-0.200581	0.305638	0.511651	0.0549414	0.841392	0.947936	-0.81744	0.559443	0.143969
chr1	PLA2G4A	185129136	rs7542180	A	G	0.4881	0.4881	650	-0.379166	0.295182	0.198962	-0.449595	0.709196	0.526113	-0.561191	0.560573	0.316777
chr1	PLA2G4A	185130704	rs10752983	G	T	0.5121	0.4879	650	0.377928	0.29465	0.199621	-1.57734	0.728402	0.0303505	0.56892	0.560366	0.309979
chr1	PLA2G4A	185134176	rs1474590	C	G	0.2692	0.2692	650	0.205706	0.306679	0.502378	-1.58057	0.611575	0.0097542	0.817117	0.561569	0.145653
chr1	PLA2G4A	185135504	rs10911953	A	G	0.7306	0.2694	650	-0.207617	0.306929	0.498766	0.0529177	0.843975	0.950005	-0.816847	0.562203	0.14624
chr1	PLA2G4A	185136688	rs12720541	G	T	0.7304	0.2696	650	-0.209409	0.307182	0.495422	0.0524879	0.844508	0.950442	-0.816659	0.56275	0.146726
chr1	PLA2G4A	185136880	rs6695515	G	T	0.8059	0.1941	650	0.0394856	0.394054	0.920183	-1.75165	1.33764	0.190364	0.38659	0.717724	0.59014
chr1	PLA2G4A	185137168	rs6698103	C	G	0.0775	0.0775	650	-0.293822	0.612601	0.63149	-1.02372	0.481136	0.0333609	-0.682531	1.4535	0.638658
chr1	PLA2G4A	185139072	rs726706	A	G	0.5133	0.4867	650	0.362644	0.287484	0.20715	-1.6072	0.717369	0.0250642	0.614911	0.553842	0.266885
chr1	PLA2G4A	185139472	rs10737274	G	T	0.5135	0.4865	650	0.359602	0.286011	0.208645	-1.61052	0.715319	0.024356	0.620502	0.552227	0.261167
chr1	PLA2G4A	185139856	rs6656909	C	T	0.8645	0.1355	650	-0.244644	0.439068	0.577398	0.194743	1.35287	0.885541	-0.734931	0.782781	0.347796
chr1	PLA2G4A	185140320	rs1569479	G	T	0.4656	0.4656	650	0.180376	0.290479	0.534626	-1.49877	0.68806	0.029387	0.524418	0.551199	0.341395
chr1	PLA2G4A	185140944	rs1977064	A	G	0.4812	0.4812	650	-0.35166	0.284321	0.216146	-0.347766	0.711039	0.624774	-0.640598	0.554294	0.247803
chr1	PLA2G4A	185141088	rs1569480	A	G	0.5339	0.4661	650	-0.178411	0.28791	0.535471	-0.454168	0.738641	0.53864	-0.518919	0.546744	0.342566
chr1	PLA2G4A	185141632	rs10798068	A	G	0.5144	0.4856	650	0.341876	0.277243	0.217528	-1.61881	0.703394	0.0213679	0.639344	0.541774	0.237962
chr1	PLA2G4A	185142080	rs10798069	G	T	0.5145	0.4855	650	0.337873	0.275228	0.219593	-1.61948	0.700765	0.0208319	0.642041	0.539321	0.233865
chr1	PLA2G4A	185144560	rs12720557	A	T	0.2703	0.2703	650	0.228049	0.307343	0.458086	-1.57651	0.614899	0.0103517	0.798736	0.560661	0.154263
chr1	PLA2G4A	185145664	rs6683515	A	G	0.7529	0.2471	650	-0.159543	0.315015	0.612533	0.0928391	0.900157	0.917855	-0.816563	0.587118	0.164286
chr1	PLA2G4A	185146512	rs6662687	A	G	0.4665	0.4665	650	0.155741	0.28655	0.586783	-1.48541	0.683119	0.0296716	0.504147	0.536784	0.347629
chr1	PLA2G4A	185153728	rs6686848	A	C	0.0767	0.0767	650	-0.41931	0.560409	0.454327	-1.06196	0.474195	0.0251225	-0.526233	1.26295	0.67692
chr1	PLA2G4A	185157648	rs6682481	A	G	0.4663	0.4663	650	0.145467	0.286674	0.611853	-1.4836	0.68347	0.0299551	0.497635	0.531608	0.349225
chr1	PLA2G4A	185161024	rs4336803	G	T	0.8037	0.1963	650	0.0984724	0.359984	0.784433	-1.59809	1.22239	0.191094	0.292715	0.639951	0.647382
chr1	PLA2G4A	185163728	rs7555326	A	G	0.1963	0.1963	650	-0.10287	0.359563	0.774804	-1.01357	0.489399	0.0383539	-0.291209	0.638616	0.648389
chr1	PLA2G4A	185164688	rs12726519	C	T	0.8037	0.1963	650	0.10822	0.359077	0.763122	-1.5954	1.21784	0.190188	0.29049	0.637032	0.648386
chr1	PLA2G4A	185167088	rs1160719	A	G	0.1963	0.1963	650	-0.108272	0.359096	0.763024	-1.0144	0.489252	0.0381377	-0.290546	0.637116	0.648366
chr1	PLA2G4A	185172448	rs6666834	C	T	0.8036	0.1964	650	0.108382	0.359091	0.762787	-1.59516	1.218	0.190313	0.290349	0.63713	0.648596
chr1	PLA2G4A	185173664	rs12128551	A	G	0.2304	0.2304	650	0.0694793	0.329759	0.833124	-1.57978	0.60691	0.0092415	0.918032	0.598385	0.124984
chr1	PLA2G4A	185175472	rs3736741	A	G	0.7326	0.2674	650	-0.210438	0.304732	0.489837	-0.103281	0.787012	0.895592	-0.722225	0.525004	0.168928
chr1	PLA2G4A	185176736	rs4650708	A	C	0.7326	0.2674	650	-0.20894	0.304343	0.49238	-0.114552	0.782934	0.883676	-0.715036	0.521722	0.170521
chr1	PLA2G4A	185177216	rs6697145	C	T	0.5363	0.4637	650	-0.121037	0.284075	0.670054	-0.526898	0.685478	0.442097	-0.471831	0.507141	0.352178
chr1	PLA2G4A	185178608	rs10911963	C	T	0.1963	0.1963	650	-0.108255	0.359098	0.763061	-1.01439	0.489251	0.0381391	-0.290563	0.637117	0.648348
chr1	PLA2G4A	185179888	rs2207209	A	G	0.4857	0.4857	650	-0.320309	0.274119	0.242604	-0.408132	0.664389	0.53902	-0.600886	0.513445	0.24188
chr1	PLA2G4A	185180448	rs6683416	A	C	0.2469	0.2469	650	0.203295	0.321776	0.527524	-1.045	0.500564	0.0368293	0.0167418	0.633476	0.978916
chr1	PLA2G4A	185181792	rs11587539	A	T	0.5917	0.4083	650	0.414203	0.303071	0.171724	-1.8946	0.835573	0.0233641	0.7661	0.572024	0.18048
chr1	PLA2G4A	185184144	rs7555140	A	C	0.6821	0.3179	650	-0.408999	0.2774	0.140374	-0.0501396	0.740926	0.946047	-0.81076	0.510446	0.11221
chr1	PLA2G4A	185184192	rs7522213	C	T	0.9494	0.0506	650	-1.14159	0.523193	0.0291119	1.66585	2.14949	0.43834	-1.40412	1.09596	0.200129
chr1	PLA2G4A	185184608	rs4651343	A	C	0.2661	0.2661	650	0.207259	0.303936	0.495292	-1.54126	0.60921	0.0114086	0.707448	0.51814	0.17214
chr1	PLA2G4A	185186624	rs969357	A	G	0.9494	0.0506	650	-1.14161	0.523211	0.0291147	1.66685	2.14947	0.438061	-1.40464	1.09595	0.199959
chr1	PLA2G4A	185186736	rs10489409	C	T	0.1188	0.1188	650	0.203178	0.42185	0.630065	-1.0104	0.479681	0.035169	-0.437065	0.7858	0.578071
chr1	PLA2G4A	185187616	rs10737276	C	G	0.9494	0.0506	650	-1.14147	0.523193	0.0291289	1.66607	2.14948	0.438279	-1.40423	1.09595	0.200091
chr1	PLA2G4A	185190832	rs1555202	C	G	0.9494	0.0506	650	-1.1415	0.523192	0.0291243	1.66599	2.14948	0.4383	-1.40419	1.09595	0.200103
chr1	PLA2G4A	185196176	rs12125857	C	T	0.7518	0.2482	650	-0.177599	0.312316	0.569593	0.0930475	0.877957	0.915597	-0.823401	0.574097	0.1515
chr1	PLA2G4A	185196224	rs4272579	A	G	0.9492	0.0508	650	-1.12984	0.527292	0.0321355	1.70635	2.15657	0.42881	-1.42527	1.10002	0.195089
chr1	PLA2G4A	185198064	rs11576330	C	T	0.1144	0.1144	650	0.212714	0.437489	0.626814	-1.01086	0.479999	0.035207	-0.442982	0.813469	0.586057
chr1	PLA2G4A	185198832	rs10798075	C	G	0.5107	0.4893	650	0.325663	0.278526	0.242308	-1.64381	0.706492	0.0199797	0.639008	0.517931	0.217288
chr1	PLA2G4A	185198848	rs6685195	A	G	0.9489	0.0511	650	-1.1082	0.532496	0.0374209	1.76972	2.16604	0.413911	-1.45854	1.10549	0.187049
chr1	PLA2G4A	185200176	rs932476	A	G	0.6533	0.3467	650	-0.0764523	0.290961	0.792737	-0.159495	0.759001	0.83356	-0.719315	0.531522	0.175956
chr1	PLA2G4A	185200720	rs12720662	C	T	0.7262	0.2738	650	-0.26012	0.307075	0.396945	-0.124819	0.782006	0.873185	-0.712298	0.522089	0.172466
chr1	PLA2G4A	185200816	rs12144159	C	T	0.2741	0.2741	650	0.267305	0.309663	0.388021	-1.54718	0.611712	0.0114301	0.710165	0.525303	0.176403
chr1	PLA2G4A	185202272	rs2383556	C	T	0.0733	0.0733	650	-0.606496	0.572063	0.289058	-1.10864	0.474872	0.0195641	-0.203032	1.18624	0.864102
chr1	PLA2G4A	185212992	rs12720684	C	T	0.9265	0.0735	650	0.558845	0.576217	0.33212	-1.16492	2.33898	0.618452	0.0227496	1.18867	0.98473
chr1	PLA2G4A	185213008	rs2076675	G	T	0.4863	0.4863	650	0.242189	0.273549	0.375963	-1.2846	0.638346	0.0441798	0.258591	0.464179	0.577463
chr1	PLA2G4A	185213840	rs10157410	C	G	0.0989	0.0989	650	-0.113436	0.504535	0.822109	-0.931896	0.475444	0.0499894	-0.664726	0.821372	0.418349
chr1	PLA2G4A	185214352	rs10737277	C	G	0.5141	0.4859	650	-0.240103	0.273504	0.38001	-0.77186	0.668242	0.248065	-0.254164	0.464318	0.584109
chr1	PLA2G4A	185214656	rs10737278	C	T	0.4858	0.4858	650	0.239051	0.273338	0.381812	-1.27887	0.637232	0.0447592	0.252833	0.464043	0.585858
chr1	PLA2G4A	185215488	rs2273169	A	G	0.5144	0.4856	650	-0.236952	0.272817	0.3851	-0.777262	0.668076	0.244653	-0.248929	0.463108	0.59091
chr1	PLA2G4A	185216448	rs12720699	C	T	0.0518	0.0518	650	0.771125	0.827467	0.351383	-0.973055	0.494927	0.0492917	-1.48704	1.69593	0.380581
chr1	PLA2G4A	185218048	rs7545121	A	G	0.4854	0.4854	650	0.234515	0.271981	0.388551	-1.27128	0.634679	0.0451742	0.244904	0.461525	0.595668
chr1	PLA2G4A	185218912	rs12062681	G	T	0.4853	0.4853	650	0.234728	0.272628	0.389248	-1.26996	0.634906	0.045475	0.243415	0.462113	0.598372
chr1	PLA2G4A	185219040	rs4402086	A	G	0.7112	0.2888	650	-0.521715	0.28576	0.0678939	-0.123821	0.842919	0.883215	-0.655696	0.544335	0.228365
chr1	PLA2G4A	185219248	rs7526089	C	T	0.9001	0.0999	650	0.141434	0.481261	0.768848	-2.37898	1.52007	0.117573	0.73061	0.775151	0.345917
chr1	PLA2G4A	185219344	rs17601344	C	T	0.9321	0.0679	650	-0.0670758	0.58096	0.908083	-5.26009	2.04643	0.0101589	2.16585	1.04482	0.0381771
chr1	PLA2G4A	185220144	rs12564966	A	G	0.899	0.101	650	0.14323	0.474473	0.76275	-2.38766	1.49543	0.110345	0.735729	0.760968	0.333628
chr1	PLA2G4A	185220816	rs10489410	G	T	0.0666	0.0666	650	0.0586217	0.575191	0.918823	-0.931952	0.466415	0.0457041	-2.20246	1.03853	0.0339428
chr1	PLA2G4A	185222048	rs10752989	G	T	0.5884	0.4116	650	-0.360381	0.261364	0.167942	-0.850227	0.711294	0.23196	-0.191055	0.471481	0.685314
chr1	PLA2G4A	185222400	rs12720702	A	G	0.927	0.073	650	0.491123	0.514278	0.33959	-0.789735	2.11165	0.708412	-0.170841	1.07464	0.873688
chr1	PLA2G4A	185222560	rs2891264	C	G	0.0732	0.0732	650	-0.489426	0.51916	0.345821	-1.13692	0.478844	0.0175821	0.225597	1.10706	0.838526
chr1	PLA2G4A	185225760	rs7414079	A	G	0.1011	0.1011	650	-0.083406	0.481921	0.862596	-0.920092	0.473621	0.0520552	-0.724468	0.781566	0.353956
[truncated: 11,747 more rows]

## Sheet: Est_FEV1decl_intPM10
Results interaction testing of SNP*interval PM10 exposure on FEV1 decline
[truncated: 12,680 more rows]

[truncated: 3 more sheets: Est_FEV1decl_intPY, Est_FEFdecl_intPM10, Est_FEFdecl_intPY]
